# Supplementary material for: HIV-1 Infection Causes a Down-Regulation of Genes Involved in Ribosome Biogenesis
Source: PLoS One. 2014 Dec 2;9(12):e113908. doi: 10.1371/journal.pone.0113908 (PMC4252078; doi:10.1371/journal.pone.0113908)
Supplement: Table S1 — Up-regulated genes coding for proteins with well-characterized interactions with HIV-1. (XLSX) [file pone.0113908.s004.xlsx]

## Sheet: DeregulatedGenesHIVinteracting
Supplementary table 1: Deregulated genes coding for proteins with well-characterized interactions with HIV
ID	Gene Name	HIV_INTERACTION_CATEGORY
BCL6	B-cell CLL/lymphoma 6	tat:Tat upregulates,
CD69	CD69 molecule	env:Envelope surface glycoprotein gp120 downregulates,nef:Nef downregulates,tat:Tat upregulates,vpr:Vpr activates,
FCGR2A	Fc fragment of IgG, low affinity IIa, receptor (CD32)	nef:Nef downregulates,
NLRP1	NLR family, pyrin domain containing 1	env:Envelope surface glycoprotein gp120 upregulates,
SMAD7	SMAD family member 7	env:Envelope surface glycoprotein gp120 interacts with,
ACTA2	actin, alpha 2, smooth muscle, aorta	env:Envelope transmembrane glycoprotein gp41 inhibits,gag:matrix interacts with,pol:retropepsin cleaves,pol:reverse transcriptase co-localizes with,tat:Tat downregulates,tat:Tat induces rearrangement of,
ADCY4	adenylate cyclase 4	env:Envelope surface glycoprotein gp120 stimulates,env:Envelope transmembrane glycoprotein gp41 activates,nef:Nef activates,tat:Tat inhibits,
ACE	angiotensin I converting enzyme (peptidyl-dipeptidase A) 1	env:Envelope surface glycoprotein gp160, precursor processed by,
BDNF	brain-derived neurotrophic factor	env:Envelope surface glycoprotein gp120 interacts with,
CCR7	chemokine (C-C motif) receptor 7	env:Envelope surface glycoprotein gp120 inhibits,env:Envelope surface glycoprotein gp120 upregulates,
COL1A1	collagen, type I, alpha 1	tat:Tat inhibits,tat:Tat upregulates,
CCND1	cyclin D1	nef:Nef upregulates,tat:Tat downregulates,tat:Tat upregulates,
DMBT1	deleted in malignant brain tumors 1	env:Envelope surface glycoprotein gp120 binds,env:Envelope surface glycoprotein gp120 inhibited by,env:Envelope surface glycoprotein gp120 interacts with,
GPX7	glutathione peroxidase 7	tat:Tat downregulates,tat:Tat modulates,
GZMA	granzyme A (granzyme 1, cytotoxic T-lymphocyte-associated serine esterase 3)	nef:Nef upregulates,
IGFBP4	insulin-like growth factor binding protein 4	tat:Tat binds,
IL10	interleukin 10	env:Envelope surface glycoprotein gp120 cooperates with,env:Envelope surface glycoprotein gp120 upregulates,env:Envelope transmembrane glycoprotein gp41 inhibits,env:Envelope transmembrane glycoprotein gp41 upregulates,gag:capsid induces release of,nef:Nef inhibits,nef:Nef upregulates,pol:reverse transcriptase inhibited by,tat:Tat inhibited by,tat:Tat upregulates,vpr:Vpr modulates,vpr:Vpr upregul…
IL2RA	interleukin 2 receptor, alpha	env:Envelope surface glycoprotein gp120 downregulates,env:Envelope surface glycoprotein gp120 upregulates,env:Envelope transmembrane glycoprotein gp41 downregulates,nef:Nef downregulates,tat:Tat downregulates,tat:Tat upregulates,
LMNA	lamin A/C	rev:Rev binds,tat:Tat binds,vpr:Vpr co-localizes with,
LAMA3	laminin, alpha 3	env:Envelope surface glycoprotein gp120 inhibits,env:Envelope transmembrane glycoprotein gp41 inhibits,tat:Tat upregulates,
LAMB3	laminin, beta 3	tat:Tat upregulates,
LGALS1	lectin, galactoside-binding, soluble, 1	env:Envelope surface glycoprotein gp120 interacts with,
HLA-DQB1	major histocompatibility complex, class II, DQ beta 1; similar to major histocompatibility complex, class II, DQ beta 1	env:Envelope surface glycoprotein gp120 inhibits,env:Envelope surface glycoprotein gp120 interacts with,env:Envelope surface glycoprotein gp160, precursor associates with,env:Envelope transmembrane glycoprotein gp41 incorporates,env:Envelope transmembrane glycoprotein gp41 upregulates,tat:Tat downregulates,
HLA-DRB1	major histocompatibility complex, class II, DR beta 4; major histocompatibility complex, class II, DR beta 1	env:Envelope surface glycoprotein gp120 inhibits,env:Envelope surface glycoprotein gp120 interacts with,env:Envelope surface glycoprotein gp120 upregulates,env:Envelope surface glycoprotein gp160, precursor associates with,env:Envelope surface glycoprotein gp160, precursor interacts with,env:Envelope transmembrane glycoprotein gp41 incorporates,env:Envelope transmembrane glycoprotein gp41 upregul…
MGAT5B	mannosyl (alpha-1,6-)-glycoprotein beta-1,6-N-acetyl-glucosaminyltransferase, isozyme B	env:Envelope surface glycoprotein gp160, precursor processed by,env:Envelope transmembrane glycoprotein gp41 processed by,
NOS2	nitric oxide synthase 2, inducible	env:Envelope surface glycoprotein gp120 upregulates,env:Envelope transmembrane glycoprotein gp41 upregulates,tat:Tat inhibits,tat:Tat upregulates,
PDE10A	phosphodiesterase 10A	tat:Tat activates,
PLCH2	phospholipase C, eta 2	env:Envelope surface glycoprotein gp120 inactivates,
PLAU	plasminogen activator, urokinase	env:Envelope surface glycoprotein gp120 cleaved by,gag:Pr55(Gag) inhibits,tat:Tat induces release of,tat:Tat upregulates,
SPTBN5	spectrin, beta, non-erythrocytic 5	pol:retropepsin cleaves,
SMPD1	sphingomyelin phosphodiesterase 1, acid lysosomal	env:Envelope surface glycoprotein gp120 activates,nef:Nef modulates,
SYNPO	synaptopodin	nef:Nef downregulates,
TGFA	transforming growth factor, alpha	tat:Tat upregulates,
TNFRSF10A	tumor necrosis factor receptor superfamily, member 10a	env:Envelope surface glycoprotein gp120 upregulates,
TNFRSF10D	tumor necrosis factor receptor superfamily, member 10d, decoy with truncated death domain	env:Envelope surface glycoprotein gp120 upregulates,
TNFRSF1B	tumor necrosis factor receptor superfamily, member 1B	env:Envelope surface glycoprotein gp120 interacts with,tat:Tat downregulates,
