# Supplementary material for: HIV-1 Infection Causes a Down-Regulation of Genes Involved in Ribosome Biogenesis
Source: PLoS One. 2014 Dec 2;9(12):e113908. doi: 10.1371/journal.pone.0113908 (PMC4252078; doi:10.1371/journal.pone.0113908)
Supplement: Table S2 — Functional annotation clustering by DAVID of genes with significant (FDR<0.01) and strong (log2FC<-1) down-regulation with expression above a minimum level (normalized expression>100) in at least one of the samples. (XLSX) [file pone.0113908.s005.xlsx]

## Sheet: Strongly downregulated genes
Supplementary table 2: Functional annotation clustering by DAVID of genes with significant (FDR < 0.01) and strong (log2FC < -1) downregulation with expression above a minimum level (normalized expression > 100) in at least one of the samples.
Annotation Cluster 1	Enrichment Score: 2.8826074822877454
Category	Term	Count	%	PValue	Genes	List Total	Pop Hits	Pop Total	Fold Enrichment	Bonferroni	Benjamini	FDR
GOTERM_CC_FAT	GO:0005730~nucleolus	9	13.4328	0.000116996	NOM1, GRWD1, RRS1, DHX33, DDX21, HEATR1, POLR1B, UTP20, WDR43	30	698	12782	5.4937	0.0110537	0.0110537	0.128528
GOTERM_CC_FAT	GO:0070013~intracellular organelle lumen	12	17.9104	0.001138	NOM1, GRWD1, RRS1, DHX33, CD4, DDX21, HEATR1, POLR1B, UTP20, WDR43, LRPPRC, C10ORF2	30	1779	12782	2.87397	0.102526	0.0526492	1.24381
GOTERM_CC_FAT	GO:0043233~organelle lumen	12	17.9104	0.00137881	NOM1, GRWD1, RRS1, DHX33, CD4, DDX21, HEATR1, POLR1B, UTP20, WDR43, LRPPRC, C10ORF2	30	1820	12782	2.80923	0.12285	0.0427516	1.50519
GOTERM_CC_FAT	GO:0031974~membrane-enclosed lumen	12	17.9104	0.00162417	NOM1, GRWD1, RRS1, DHX33, CD4, DDX21, HEATR1, POLR1B, UTP20, WDR43, LRPPRC, C10ORF2	30	1856	12782	2.75474	0.143089	0.0378696	1.77087
GOTERM_CC_FAT	GO:0043232~intracellular non-membrane-bounded organelle	14	20.8955	0.00246073	HEATR1, POLR1B, LATS1, C10ORF2, ELMO1, NOM1, GRWD1, DHX33, RRS1, CHD1, DDX21, UTP20, WDR43, LRPPRC	30	2596	12782	2.29774	0.208684	0.0457328	2.67184
GOTERM_CC_FAT	GO:0043228~non-membrane-bounded organelle	14	20.8955	0.00246073	HEATR1, POLR1B, LATS1, C10ORF2, ELMO1, NOM1, GRWD1, DHX33, RRS1, CHD1, DDX21, UTP20, WDR43, LRPPRC	30	2596	12782	2.29774	0.208684	0.0457328	2.67184
GOTERM_CC_FAT	GO:0031981~nuclear lumen	10	14.9254	0.00367427	NOM1, GRWD1, RRS1, DHX33, DDX21, HEATR1, POLR1B, UTP20, WDR43, LRPPRC	30	1450	12782	2.93839	0.2951	0.0566172	3.96545
Annotation Cluster 2	Enrichment Score: 2.391578294250689
Category	Term	Count	%	PValue	Genes	List Total	Pop Hits	Pop Total	Fold Enrichment	Bonferroni	Benjamini	FDR
GOTERM_MF_FAT	GO:0001882~nucleoside binding	12	17.9104	0.000597357	HSP90AB1, ANKRD17, BRAF, NEK3, MAP3K2, HSP90AB3P, CHD1, DHX33, DDX21, POLR1B, LATS1, C10ORF2	31	1612	12983	3.11767	0.0747392	0.0747392	0.693444
GOTERM_MF_FAT	GO:0005524~ATP binding	11	16.4179	0.00123923	HSP90AB1, ANKRD17, BRAF, NEK3, MAP3K2, HSP90AB3P, CHD1, DHX33, DDX21, LATS1, C10ORF2	31	1477	12983	3.11907	0.148878	0.0774371	1.43366
GOTERM_MF_FAT	GO:0032559~adenyl ribonucleotide binding	11	16.4179	0.00137554	HSP90AB1, ANKRD17, BRAF, NEK3, MAP3K2, HSP90AB3P, CHD1, DHX33, DDX21, LATS1, C10ORF2	31	1497	12983	3.0774	0.163847	0.0579037	1.59021
GOTERM_MF_FAT	GO:0030554~adenyl nucleotide binding	11	16.4179	0.00205125	HSP90AB1, ANKRD17, BRAF, NEK3, MAP3K2, HSP90AB3P, CHD1, DHX33, DDX21, LATS1, C10ORF2	31	1577	12983	2.92129	0.234278	0.0645561	2.36287
GOTERM_MF_FAT	GO:0001883~purine nucleoside binding	11	16.4179	0.00230033	HSP90AB1, ANKRD17, BRAF, NEK3, MAP3K2, HSP90AB3P, CHD1, DHX33, DDX21, LATS1, C10ORF2	31	1601	12983	2.8775	0.258728	0.05812	2.64629
UP_SEQ_FEATURE	nucleotide phosphate-binding region:ATP	8	11.9403	0.0052755	BRAF, NEK3, MAP3K2, CHD1, DHX33, DDX21, LATS1, C10ORF2	44	962	19113	3.61236	0.672438	0.672438	6.46916
GOTERM_MF_FAT	GO:0032555~purine ribonucleotide binding	11	16.4179	0.00631369	HSP90AB1, ANKRD17, BRAF, NEK3, MAP3K2, HSP90AB3P, CHD1, DHX33, DDX21, LATS1, C10ORF2	31	1836	12983	2.50919	0.561055	0.0978034	7.11046
GOTERM_MF_FAT	GO:0032553~ribonucleotide binding	11	16.4179	0.00631369	HSP90AB1, ANKRD17, BRAF, NEK3, MAP3K2, HSP90AB3P, CHD1, DHX33, DDX21, LATS1, C10ORF2	31	1836	12983	2.50919	0.561055	0.0978034	7.11046
SP_PIR_KEYWORDS	atp-binding	9	13.4328	0.0083054	HSP90AB1, BRAF, NEK3, MAP3K2, CHD1, DHX33, DDX21, LATS1, C10ORF2	44	1326	19235	2.96714	0.619949	0.214836	9.0764
GOTERM_MF_FAT	GO:0017076~purine nucleotide binding	11	16.4179	0.00860869	HSP90AB1, ANKRD17, BRAF, NEK3, MAP3K2, HSP90AB3P, CHD1, DHX33, DDX21, LATS1, C10ORF2	31	1918	12983	2.40191	0.675015	0.117403	9.57835
GOTERM_MF_FAT	GO:0000166~nucleotide binding	12	17.9104	0.00885437	HSP90AB1, ANKRD17, BRAF, NEK3, MAP3K2, HSP90AB3P, PPRC1, CHD1, DHX33, DDX21, LATS1, C10ORF2	31	2245	12983	2.23861	0.685318	0.109186	9.83895
SP_PIR_KEYWORDS	nucleotide-binding	9	13.4328	0.0312685	HSP90AB1, BRAF, NEK3, MAP3K2, CHD1, DHX33, DDX21, LATS1, C10ORF2	44	1686	19235	2.33359	0.974904	0.521459	30.4019
Annotation Cluster 3	Enrichment Score: 1.5637457339260514
Category	Term	Count	%	PValue	Genes	List Total	Pop Hits	Pop Total	Fold Enrichment	Bonferroni	Benjamini	FDR
SP_PIR_KEYWORDS	helicase	4	5.97015	0.00332837	CHD1, DHX33, DDX21, C10ORF2	44	134	19235	13.0495	0.320728	0.120948	3.73218
GOTERM_MF_FAT	GO:0004386~helicase activity	4	5.97015	0.00402638	CHD1, DHX33, DDX21, C10ORF2	31	140	12983	11.9659	0.40814	0.0837025	4.58971
UP_SEQ_FEATURE	nucleotide phosphate-binding region:ATP	8	11.9403	0.0052755	BRAF, NEK3, MAP3K2, CHD1, DHX33, DDX21, LATS1, C10ORF2	44	962	19113	3.61236	0.672438	0.672438	6.46916
GOTERM_MF_FAT	GO:0008026~ATP-dependent helicase activity	3	4.47761	0.0213861	CHD1, DHX33, DDX21	31	98	12983	12.8206	0.939816	0.22546	22.2563
GOTERM_MF_FAT	GO:0070035~purine NTP-dependent helicase activity	3	4.47761	0.0213861	CHD1, DHX33, DDX21	31	98	12983	12.8206	0.939816	0.22546	22.2563
UP_SEQ_FEATURE	domain:Helicase C-terminal	3	4.47761	0.0233194	CHD1, DHX33, DDX21	44	105	19113	12.411	0.993117	0.917035	25.7949
UP_SEQ_FEATURE	domain:Helicase ATP-binding	3	4.47761	0.0254245	CHD1, DHX33, DDX21	44	110	19113	11.8469	0.995634	0.836561	27.792
INTERPRO	IPR014021:Helicase, superfamily 1 and 2, ATP-binding	3	4.47761	0.0284818	CHD1, DHX33, DDX21	42	107	16659	11.1208	0.971393	0.971393	28.3359
INTERPRO	IPR014001:DEAD-like helicase, N-terminal	3	4.47761	0.0294709	CHD1, DHX33, DDX21	42	109	16659	10.9168	0.974762	0.841136	29.1727
SMART	SM00487:DEXDc	3	4.47761	0.0469839	CHD1, DHX33, DDX21	30	109	9079	8.32936	0.846923	0.846923	35.4437
GOTERM_MF_FAT	GO:0042623~ATPase activity, coupled	3	4.47761	0.129879	CHD1, DHX33, DDX21	31	272	12983	4.61919	1	0.633874	80.2132
GOTERM_MF_FAT	GO:0016887~ATPase activity	3	4.47761	0.179901	CHD1, DHX33, DDX21	31	334	12983	3.76173	1	0.724494	90.0704
SP_PIR_KEYWORDS	hydrolase	6	8.95522	0.265572	PPM1H, CHD1, DHX33, DDX21, ENDOD1, C10ORF2	44	1555	19235	1.68679	1	0.878297	97.0444
Annotation Cluster 4	Enrichment Score: 1.1556190618563829
Category	Term	Count	%	PValue	Genes	List Total	Pop Hits	Pop Total	Fold Enrichment	Bonferroni	Benjamini	FDR
GOTERM_MF_FAT	GO:0019901~protein kinase binding	3	4.47761	0.0450454	BRAF, CD4, LATS1	31	147	12983	8.54707	0.997501	0.39306	41.5359
GOTERM_MF_FAT	GO:0019900~kinase binding	3	4.47761	0.0639251	BRAF, CD4, LATS1	31	179	12983	7.0191	0.999814	0.483458	53.6662
GOTERM_MF_FAT	GO:0019899~enzyme binding	4	5.97015	0.118528	BRAF, CD4, LATS1, C10ORF2	31	523	12983	3.20311	1	0.618928	76.9894
Annotation Cluster 5	Enrichment Score: 0.9283197703402327
Category	Term	Count	%	PValue	Genes	List Total	Pop Hits	Pop Total	Fold Enrichment	Bonferroni	Benjamini	FDR
UP_SEQ_FEATURE	nucleotide phosphate-binding region:ATP	8	11.9403	0.0052755	BRAF, NEK3, MAP3K2, CHD1, DHX33, DDX21, LATS1, C10ORF2	44	962	19113	3.61236	0.672438	0.672438	6.46916
SP_PIR_KEYWORDS	atp-binding	9	13.4328	0.0083054	HSP90AB1, BRAF, NEK3, MAP3K2, CHD1, DHX33, DDX21, LATS1, C10ORF2	44	1326	19235	2.96714	0.619949	0.214836	9.0764
SP_PIR_KEYWORDS	nucleotide-binding	9	13.4328	0.0312685	HSP90AB1, BRAF, NEK3, MAP3K2, CHD1, DHX33, DDX21, LATS1, C10ORF2	44	1686	19235	2.33359	0.974904	0.521459	30.4019
SP_PIR_KEYWORDS	serine/threonine-protein kinase	4	5.97015	0.0531586	BRAF, NEK3, MAP3K2, LATS1	44	381	19235	4.5896	0.998229	0.595536	46.377
INTERPRO	IPR008271:Serine/threonine protein kinase, active site	4	5.97015	0.0560458	BRAF, NEK3, MAP3K2, LATS1	42	354	16659	4.48184	0.99917	0.90603	48.5757
INTERPRO	IPR017442:Serine/threonine protein kinase-related	4	5.97015	0.0579765	BRAF, NEK3, MAP3K2, LATS1	42	359	16659	4.41942	0.999355	0.840633	49.7755
GOTERM_MF_FAT	GO:0004674~protein serine/threonine kinase activity	4	5.97015	0.075773	BRAF, NEK3, MAP3K2, LATS1	31	430	12983	3.89587	0.999964	0.494856	60.0538
SP_PIR_KEYWORDS	transferase	7	10.4478	0.088087	BRAF, NEK3, MAP3K2, METTL1, POLR1B, B3GNT2, LATS1	44	1394	19235	2.1952	0.999977	0.737382	65.0767
UP_SEQ_FEATURE	domain:Protein kinase	4	5.97015	0.0882098	BRAF, NEK3, MAP3K2, LATS1	44	469	19113	3.70479	1	0.979697	68.8886
INTERPRO	IPR017441:Protein kinase, ATP binding site	4	5.97015	0.100852	BRAF, NEK3, MAP3K2, LATS1	42	455	16659	3.48697	0.999998	0.926845	70.6475
INTERPRO	IPR000719:Protein kinase, core	4	5.97015	0.111577	BRAF, NEK3, MAP3K2, LATS1	42	476	16659	3.33313	1	0.911548	74.4403
UP_SEQ_FEATURE	binding site:ATP	4	5.97015	0.122039	BRAF, NEK3, MAP3K2, LATS1	44	542	19113	3.2058	1	0.989715	80.7109
INTERPRO	IPR002290:Serine/threonine protein kinase	3	4.47761	0.133245	NEK3, MAP3K2, LATS1	42	259	16659	4.59432	1	0.918951	80.7734
GOTERM_MF_FAT	GO:0004672~protein kinase activity	4	5.97015	0.162824	BRAF, NEK3, MAP3K2, LATS1	31	606	12983	2.7644	1	0.703581	87.3769
GOTERM_BP_FAT	GO:0006468~protein amino acid phosphorylation	4	5.97015	0.182386	BRAF, NEK3, MAP3K2, LATS1	31	667	13528	2.61701	1	0.999525	93.8436
UP_SEQ_FEATURE	active site:Proton acceptor	4	5.97015	0.183758	BRAF, NEK3, MAP3K2, LATS1	44	658	19113	2.64065	1	0.995277	92.3254
SP_PIR_KEYWORDS	kinase	4	5.97015	0.198422	BRAF, NEK3, MAP3K2, LATS1	44	688	19235	2.54162	1	0.839999	91.9808
SMART	SM00220:S_TKc	3	4.47761	0.199991	NEK3, MAP3K2, LATS1	30	259	9079	3.50541	0.999834	0.987107	86.8553
SP_PIR_KEYWORDS	magnesium	3	4.47761	0.259779	NEK3, MAP3K2, LATS1	44	442	19235	2.96714	1	0.887054	96.7673
GOTERM_BP_FAT	GO:0016310~phosphorylation	4	5.97015	0.260406	BRAF, NEK3, MAP3K2, LATS1	31	800	13528	2.18194	1	0.99952	98.4641
GOTERM_MF_FAT	GO:0000287~magnesium ion binding	3	4.47761	0.280845	NEK3, MAP3K2, LATS1	31	452	12983	2.77969	1	0.870083	97.849
GOTERM_BP_FAT	GO:0006793~phosphorus metabolic process	4	5.97015	0.36746	BRAF, NEK3, MAP3K2, LATS1	31	973	13528	1.79399	1	0.999633	99.8237
GOTERM_BP_FAT	GO:0006796~phosphate metabolic process	4	5.97015	0.36746	BRAF, NEK3, MAP3K2, LATS1	31	973	13528	1.79399	1	0.999633	99.8237
GOTERM_BP_FAT	GO:0007242~intracellular signaling cascade	4	5.97015	0.536415	BRAF, MAP3K2, LATS1, ELMO1	31	1256	13528	1.38977	1	0.999971	99.9976
SP_PIR_KEYWORDS	metal-binding	6	8.95522	0.815368	BRAF, NEK3, MAP3K2, SMYD5, POLR1B, LATS1	44	2972	19235	0.882555	1	0.999467	100
Annotation Cluster 6	Enrichment Score: 0.8190826440953477
Category	Term	Count	%	PValue	Genes	List Total	Pop Hits	Pop Total	Fold Enrichment	Bonferroni	Benjamini	FDR
GOTERM_BP_FAT	GO:0051789~response to protein stimulus	4	5.97015	0.00167215	HSP90AB1, HERPUD1, CD4, EDEM1	31	107	13528	16.3135	0.470566	0.470566	2.29021
GOTERM_BP_FAT	GO:0006986~response to unfolded protein	3	4.47761	0.0107447	HSP90AB1, HERPUD1, EDEM1	31	71	13528	18.4389	0.983511	0.871592	13.8908
GOTERM_CC_FAT	GO:0042175~nuclear envelope-endoplasmic reticulum network	4	5.97015	0.0258963	HERPUD1, CD4, EDEM1, LRPPRC	30	284	12782	6.00094	0.917302	0.299584	25.0541
GOTERM_BP_FAT	GO:0010033~response to organic substance	5	7.46269	0.0730973	HSP90AB1, HERPUD1, CD4, EDEM1, LATS1	31	721	13528	3.02626	1	0.999933	65.0358
GOTERM_CC_FAT	GO:0031090~organelle membrane	6	8.95522	0.097625	HERPUD1, CD4, B3GNT2, EDEM1, LRPPRC, CD1D	30	1096	12782	2.33248	0.999942	0.704729	67.6695
GOTERM_CC_FAT	GO:0012505~endomembrane system	5	7.46269	0.0981417	HERPUD1, CD4, B3GNT2, EDEM1, LRPPRC	30	782	12782	2.72421	0.999945	0.663907	67.8724
GOTERM_CC_FAT	GO:0005789~endoplasmic reticulum membrane	3	4.47761	0.123752	HERPUD1, CD4, EDEM1	30	269	12782	4.75167	0.999996	0.714926	76.5925
GOTERM_CC_FAT	GO:0044432~endoplasmic reticulum part	3	4.47761	0.185459	HERPUD1, CD4, EDEM1	30	347	12782	3.68357	1	0.829936	89.5106
GOTERM_CC_FAT	GO:0005783~endoplasmic reticulum	3	4.47761	0.651697	HERPUD1, CD4, EDEM1	30	960	12782	1.33146	1	0.998744	99.9991
UP_SEQ_FEATURE	transmembrane region	9	13.4328	0.896088	SLC29A1, HERPUD1, KCNQ3, GPR56, LRIG2, CD4, B3GNT2, EDEM1, CD1D	44	4911	19113	0.796065	1	1	100
SP_PIR_KEYWORDS	transmembrane	9	13.4328	0.900199	SLC29A1, HERPUD1, KCNQ3, GPR56, LRIG2, CD4, B3GNT2, EDEM1, CD1D	44	4973	19235	0.791159	1	0.999901	100
SP_PIR_KEYWORDS	membrane	11	16.4179	0.931829	SLC29A1, HERPUD1, KCNQ3, GPR56, LRIG2, CD4, B3GNT2, EDEM1, LRPPRC, ELMO1, CD1D	44	6256	19235	0.768662	1	0.999941	100
GOTERM_CC_FAT	GO:0016021~integral to membrane	9	13.4328	0.958851	SLC29A1, HERPUD1, KCNQ3, GPR56, LRIG2, CD4, B3GNT2, EDEM1, CD1D	30	5297	12782	0.723919	1	0.999999	100
GOTERM_CC_FAT	GO:0031224~intrinsic to membrane	9	13.4328	0.970957	SLC29A1, HERPUD1, KCNQ3, GPR56, LRIG2, CD4, B3GNT2, EDEM1, CD1D	30	5485	12782	0.699107	1	1	100
Annotation Cluster 7	Enrichment Score: 0.7872905993750873
Category	Term	Count	%	PValue	Genes	List Total	Pop Hits	Pop Total	Fold Enrichment	Bonferroni	Benjamini	FDR
GOTERM_BP_FAT	GO:0000280~nuclear division	3	4.47761	0.0850994	NEK3, RRS1, LATS1	31	220	13528	5.95073	1	0.999786	70.808
GOTERM_BP_FAT	GO:0007067~mitosis	3	4.47761	0.0850994	NEK3, RRS1, LATS1	31	220	13528	5.95073	1	0.999786	70.808
GOTERM_BP_FAT	GO:0000087~M phase of mitotic cell cycle	3	4.47761	0.0877568	NEK3, RRS1, LATS1	31	224	13528	5.84447	1	0.99907	71.9602
GOTERM_BP_FAT	GO:0048285~organelle fission	3	4.47761	0.0911139	NEK3, RRS1, LATS1	31	229	13528	5.71686	1	0.997644	73.3554
GOTERM_BP_FAT	GO:0000279~M phase	3	4.47761	0.164837	NEK3, RRS1, LATS1	31	329	13528	3.97921	1	0.999943	91.7395
GOTERM_BP_FAT	GO:0000278~mitotic cell cycle	3	4.47761	0.197585	NEK3, RRS1, LATS1	31	370	13528	3.53827	1	0.999061	95.252
GOTERM_BP_FAT	GO:0022403~cell cycle phase	3	4.47761	0.233596	NEK3, RRS1, LATS1	31	414	13528	3.16223	1	0.999269	97.4856
GOTERM_BP_FAT	GO:0022402~cell cycle process	3	4.47761	0.358415	NEK3, RRS1, LATS1	31	565	13528	2.3171	1	0.999782	99.7854
GOTERM_BP_FAT	GO:0007049~cell cycle	3	4.47761	0.520002	NEK3, RRS1, LATS1	31	776	13528	1.68706	1	0.999967	99.9961
Annotation Cluster 8	Enrichment Score: 0.6341956414476607
Category	Term	Count	%	PValue	Genes	List Total	Pop Hits	Pop Total	Fold Enrichment	Bonferroni	Benjamini	FDR
GOTERM_BP_FAT	GO:0045859~regulation of protein kinase activity	3	4.47761	0.177497	MAP3K2, CD4, LATS1	31	345	13528	3.79467	1	0.999739	93.3139
GOTERM_BP_FAT	GO:0043549~regulation of kinase activity	3	4.47761	0.187097	MAP3K2, CD4, LATS1	31	357	13528	3.66712	1	0.99922	94.3169
GOTERM_BP_FAT	GO:0051338~regulation of transferase activity	3	4.47761	0.199206	MAP3K2, CD4, LATS1	31	372	13528	3.51925	1	0.998487	95.3831
GOTERM_BP_FAT	GO:0042325~regulation of phosphorylation	3	4.47761	0.276711	MAP3K2, CD4, LATS1	31	466	13528	2.80936	1	0.999544	98.872
GOTERM_BP_FAT	GO:0051174~regulation of phosphorus metabolic process	3	4.47761	0.292497	MAP3K2, CD4, LATS1	31	485	13528	2.6993	1	0.999328	99.1689
GOTERM_BP_FAT	GO:0019220~regulation of phosphate metabolic process	3	4.47761	0.292497	MAP3K2, CD4, LATS1	31	485	13528	2.6993	1	0.999328	99.1689
Annotation Cluster 9	Enrichment Score: 0.4922555046871802
Category	Term	Count	%	PValue	Genes	List Total	Pop Hits	Pop Total	Fold Enrichment	Bonferroni	Benjamini	FDR
GOTERM_MF_FAT	GO:0003677~DNA binding	10	14.9254	0.0750429	HLF, ANKRD17, AEBP1, ETS2, TAF1D, NKX3-1, CHD1, POLR1B, LRPPRC, C10ORF2	31	2331	12983	1.79668	0.999961	0.515365	59.6847
GOTERM_BP_FAT	GO:0006350~transcription	8	11.9403	0.173551	HLF, AEBP1, TAF1D, PPRC1, NKX3-1, POLR1B, LRPPRC, C10ORF2	31	2101	13528	1.66164	1	0.999883	92.8559
SP_PIR_KEYWORDS	Transcription	8	11.9403	0.174891	HLF, AEBP1, TAF1D, PPRC1, NKX3-1, CHD1, POLR1B, LRPPRC	44	2071	19235	1.68869	1	0.820103	88.8444
SP_PIR_KEYWORDS	dna-binding	7	10.4478	0.23559	HLF, AEBP1, ETS2, TAF1D, NKX3-1, CHD1, LRPPRC	44	1868	19235	1.63818	1	0.874765	95.3346
SP_PIR_KEYWORDS	transcription regulation	7	10.4478	0.297128	HLF, AEBP1, TAF1D, PPRC1, NKX3-1, CHD1, LRPPRC	44	2026	19235	1.51042	1	0.883818	98.2092
GOTERM_BP_FAT	GO:0045449~regulation of transcription	8	11.9403	0.351597	HLF, AEBP1, ETS2, TAF1D, PPRC1, NKX3-1, CHD1, LRPPRC	31	2601	13528	1.34221	1	0.999827	99.7516
GOTERM_MF_FAT	GO:0003700~transcription factor activity	4	5.97015	0.394066	HLF, AEBP1, ETS2, NKX3-1	31	975	12983	1.71818	1	0.918318	99.7074
GOTERM_MF_FAT	GO:0043565~sequence-specific DNA binding	3	4.47761	0.412522	HLF, ETS2, NKX3-1	31	607	12983	2.06988	1	0.922779	99.7959
GOTERM_MF_FAT	GO:0030528~transcription regulator activity	4	5.97015	0.69544	HLF, AEBP1, ETS2, NKX3-1	31	1512	12983	1.10795	1	0.995993	99.9999
GOTERM_BP_FAT	GO:0006355~regulation of transcription, DNA-dependent	4	5.97015	0.772394	HLF, ETS2, NKX3-1, CHD1	31	1773	13528	0.984517	1	1	100
GOTERM_BP_FAT	GO:0051252~regulation of RNA metabolic process	4	5.97015	0.786006	HLF, ETS2, NKX3-1, CHD1	31	1813	13528	0.962796	1	1	100
Annotation Cluster 10	Enrichment Score: 0.3001876046304941
Category	Term	Count	%	PValue	Genes	List Total	Pop Hits	Pop Total	Fold Enrichment	Bonferroni	Benjamini	FDR
SP_PIR_KEYWORDS	transferase	7	10.4478	0.088087	BRAF, NEK3, MAP3K2, METTL1, POLR1B, B3GNT2, LATS1	44	1394	19235	2.1952	0.999977	0.737382	65.0767
GOTERM_MF_FAT	GO:0046872~metal ion binding	12	17.9104	0.349776	AEBP1, KCNQ3, BRAF, NEK3, MAP3K2, SMYD5, CD4, ENDOD1, POLR1B, B3GNT2, EDEM1, LATS1	31	4140	12983	1.21393	1	0.921409	99.3347
GOTERM_MF_FAT	GO:0043169~cation binding	12	17.9104	0.363161	AEBP1, KCNQ3, BRAF, NEK3, MAP3K2, SMYD5, CD4, ENDOD1, POLR1B, B3GNT2, EDEM1, LATS1	31	4179	12983	1.2026	1	0.913205	99.4778
GOTERM_MF_FAT	GO:0043167~ion binding	12	17.9104	0.384688	AEBP1, KCNQ3, BRAF, NEK3, MAP3K2, SMYD5, CD4, ENDOD1, POLR1B, B3GNT2, EDEM1, LATS1	31	4241	12983	1.18502	1	0.919962	99.6501
GOTERM_MF_FAT	GO:0046914~transition metal ion binding	6	8.95522	0.802477	AEBP1, BRAF, SMYD5, CD4, POLR1B, B3GNT2	31	2785	12983	0.902276	1	0.999304	100
GOTERM_MF_FAT	GO:0008270~zinc ion binding	5	7.46269	0.807233	AEBP1, BRAF, SMYD5, CD4, POLR1B	31	2311	12983	0.906115	1	0.999202	100
SP_PIR_KEYWORDS	metal-binding	6	8.95522	0.815368	BRAF, NEK3, MAP3K2, SMYD5, POLR1B, LATS1	44	2972	19235	0.882555	1	0.999467	100
SP_PIR_KEYWORDS	zinc-finger	3	4.47761	0.90687	BRAF, SMYD5, POLR1B	44	1718	19235	0.763374	1	0.999861	100
SP_PIR_KEYWORDS	zinc	3	4.47761	0.963987	BRAF, SMYD5, POLR1B	44	2189	19235	0.599122	1	0.999992	100
Annotation Cluster 11	Enrichment Score: 0.26452272243159075
Category	Term	Count	%	PValue	Genes	List Total	Pop Hits	Pop Total	Fold Enrichment	Bonferroni	Benjamini	FDR
GOTERM_BP_FAT	GO:0042981~regulation of apoptosis	3	4.47761	0.53952	HERPUD1, BRAF, SERPINB2	31	804	13528	1.62831	1	0.999961	99.9978
GOTERM_BP_FAT	GO:0043067~regulation of programmed cell death	3	4.47761	0.545003	HERPUD1, BRAF, SERPINB2	31	812	13528	1.61227	1	0.999953	99.9982
GOTERM_BP_FAT	GO:0010941~regulation of cell death	3	4.47761	0.547048	HERPUD1, BRAF, SERPINB2	31	815	13528	1.60633	1	0.999939	99.9983
Annotation Cluster 12	Enrichment Score: 0.17901689811823768
Category	Term	Count	%	PValue	Genes	List Total	Pop Hits	Pop Total	Fold Enrichment	Bonferroni	Benjamini	FDR
GOTERM_CC_FAT	GO:0031090~organelle membrane	6	8.95522	0.097625	HERPUD1, CD4, B3GNT2, EDEM1, LRPPRC, CD1D	30	1096	12782	2.33248	0.999942	0.704729	67.6695
SP_PIR_KEYWORDS	Immunoglobulin domain	3	4.47761	0.283105	LRIG2, CD4, CD1D	44	470	19235	2.79038	1	0.882918	97.7566
INTERPRO	IPR007110:Immunoglobulin-like	3	4.47761	0.350631	LRIG2, CD4, CD1D	42	501	16659	2.37511	1	0.998691	99.3115
GOTERM_BP_FAT	GO:0007155~cell adhesion	3	4.47761	0.464542	AEBP1, GPR56, CD4	31	700	13528	1.87023	1	0.999925	99.9824
GOTERM_BP_FAT	GO:0022610~biological adhesion	3	4.47761	0.465294	AEBP1, GPR56, CD4	31	701	13528	1.86756	1	0.999894	99.9828
GOTERM_CC_FAT	GO:0005887~integral to plasma membrane	4	5.97015	0.513739	SLC29A1, KCNQ3, GPR56, CD1D	30	1188	12782	1.43457	1	0.994851	99.9639
GOTERM_CC_FAT	GO:0031226~intrinsic to plasma membrane	4	5.97015	0.529465	SLC29A1, KCNQ3, GPR56, CD1D	30	1215	12782	1.40269	1	0.993998	99.9748
SP_PIR_KEYWORDS	cell membrane	5	7.46269	0.738405	GPR56, LRIG2, CD4, ELMO1, CD1D	44	2194	19235	0.99626	1	0.998844	100
UP_SEQ_FEATURE	glycosylation site:N-linked (GlcNAc...)	9	13.4328	0.739849	SLC29A1, AEBP1, GPR56, SERPINB2, LRIG2, CD4, B3GNT2, EDEM1, CD1D	44	4129	19113	0.946834	1	1	100
SP_PIR_KEYWORDS	signal	7	10.4478	0.756877	AEBP1, GPR56, SERPINB2, LRIG2, CD4, ENDOD1, CD1D	44	3250	19235	0.941573	1	0.998925	100
GOTERM_CC_FAT	GO:0044459~plasma membrane part	5	7.46269	0.761377	SLC29A1, KCNQ3, GPR56, CD4, CD1D	30	2203	12782	0.967015	1	0.999667	100
UP_SEQ_FEATURE	signal peptide	7	10.4478	0.762601	AEBP1, GPR56, SERPINB2, LRIG2, CD4, ENDOD1, CD1D	44	3250	19113	0.935601	1	1	100
SP_PIR_KEYWORDS	glycoprotein	9	13.4328	0.780636	SLC29A1, AEBP1, GPR56, SERPINB2, LRIG2, CD4, B3GNT2, EDEM1, CD1D	44	4318	19235	0.91117	1	0.999123	100
UP_SEQ_FEATURE	topological domain:Cytoplasmic	7	10.4478	0.795063	SLC29A1, GPR56, LRIG2, CD4, B3GNT2, EDEM1, CD1D	44	3374	19113	0.901217	1	1	100
GOTERM_CC_FAT	GO:0005886~plasma membrane	8	11.9403	0.797941	SLC29A1, KCNQ3, BRAF, GPR56, LRIG2, CD4, ELMO1, CD1D	30	3777	12782	0.902445	1	0.999784	100
UP_SEQ_FEATURE	topological domain:Extracellular	5	7.46269	0.878652	SLC29A1, GPR56, LRIG2, CD4, CD1D	44	2719	19113	0.798798	1	1	100
UP_SEQ_FEATURE	transmembrane region	9	13.4328	0.896088	SLC29A1, HERPUD1, KCNQ3, GPR56, LRIG2, CD4, B3GNT2, EDEM1, CD1D	44	4911	19113	0.796065	1	1	100
SP_PIR_KEYWORDS	transmembrane	9	13.4328	0.900199	SLC29A1, HERPUD1, KCNQ3, GPR56, LRIG2, CD4, B3GNT2, EDEM1, CD1D	44	4973	19235	0.791159	1	0.999901	100
SP_PIR_KEYWORDS	Secreted	3	4.47761	0.901493	AEBP1, SERPINB2, ENDOD1	44	1689	19235	0.776482	1	0.999872	100
SP_PIR_KEYWORDS	membrane	11	16.4179	0.931829	SLC29A1, HERPUD1, KCNQ3, GPR56, LRIG2, CD4, B3GNT2, EDEM1, LRPPRC, ELMO1, CD1D	44	6256	19235	0.768662	1	0.999941	100
GOTERM_CC_FAT	GO:0005576~extracellular region	3	4.47761	0.955275	AEBP1, SERPINB2, ENDOD1	30	2010	12782	0.63592	1	1	100
GOTERM_CC_FAT	GO:0016021~integral to membrane	9	13.4328	0.958851	SLC29A1, HERPUD1, KCNQ3, GPR56, LRIG2, CD4, B3GNT2, EDEM1, CD1D	30	5297	12782	0.723919	1	0.999999	100
UP_SEQ_FEATURE	disulfide bond	4	5.97015	0.963006	SERPINB2, LRIG2, CD4, CD1D	44	2819	19113	0.616369	1	1	100
SP_PIR_KEYWORDS	disulfide bond	4	5.97015	0.968702	SERPINB2, LRIG2, CD4, CD1D	44	2924	19235	0.598029	1	0.999993	100
GOTERM_CC_FAT	GO:0031224~intrinsic to membrane	9	13.4328	0.970957	SLC29A1, HERPUD1, KCNQ3, GPR56, LRIG2, CD4, B3GNT2, EDEM1, CD1D	30	5485	12782	0.699107	1	1	100
