# Supplementary material for: HIV-1 Infection Causes a Down-Regulation of Genes Involved in Ribosome Biogenesis
Source: PLoS One. 2014 Dec 2;9(12):e113908. doi: 10.1371/journal.pone.0113908 (PMC4252078; doi:10.1371/journal.pone.0113908)
Supplement: Table S3 — Genes present in the nucleolar proteome of Jurkat cells [20] with a demonstrated or proposed role in ribosome biogenesis. (XLSX) [file pone.0113908.s006.xlsx]

## Sheet: RibosomeBiogenesis Genes
Supplementary table 3: Genes present in the nucleolar proteome of Jurkat cells (Jarboui et al., 2011) with a demonstrated or proposed role in ribosome biogenesis
AATF	RPL17	RRBP1	C4orf9	DED
BOP1	RPL18	RRP1	NOL1	NOH61
BXDC2	RPL18A	RRP1B	NOL5A	KIAA0111
DDX51	RPL19	RRP8	NOL5	ITGB4BP
DDX56	RPL21	RRP9	NPM	PMSCL2
EBNA1BP2	RPL22	RRS1	EBP1	FLRN
EIF4A3	RPL23	RSL1D1	KIAA0185	NOG1
EIF6	RPL23A	SDAD1	PWP2H	MRPS4
EMG1	RPL24	SRP68	RNPL	MRPS4
EXOSC10	RPL27	TBL3	NEDD6	RPMS22
EXOSC3	RPL27A	TINP1	NEDD6	MRT4
FBL	RPL3	URB1	BBC1	HSPC031
FTSJ3	RPL30	URB2	EC45	NOL14
GAR1	RPL31	UTP14A	OK/SW-cl.32	NOP5
GFM2	RPL36	UTP14A	RPL1	SURF3
GTPBP4	RPL38	UTP15	MSTP030	and Name
HEATR1	RPL4	UTP18	TXREB1	UBCEP1
IMP3	RPL5	UTP20	SURF-3	MFTL
IMP3	RPL6	UTP6	OK/SW-cl.103	RPS4
KRR1	RPL7	WDR12	RRP1	LAMR1
MPHOSPH10	RPL7A	WDR3	PRO2640	NNP1
MRPS22	RPL7L1	WDR36	OK/SW-cl.82	NML
MRTO4	RPL8	WDR43	D6S218E	U355K
NHP2	RPL9	WDSOF1	RPS4	RRR
NHP2L1	RPLP0P6	HE1	UBA80	CSIG
NIP7	RPLP1	KIAA0124	OK/SW-cl.26	KIAA0539
NOC4L	RPS11	BRIX	FTE1	HCA66
NOL6	RPS12	DDX21	CCG2	CGI-102
NOLC1	RPS13	EBP2	OK/SW-cl.2	MSTP027
NOP10	RPS14	DDX48	OK/SW-cl.83	HSPC286
NOP14	RPS15A	EIF3A	LAMBR	HSPC180
NOP2	RPS16	C2F	KIAA1398	OK/SW-cl.46
NOP56	RPS17	PMSCL	D21S2056E	TCBAP0781
NOP58	RPS18	RRP40	KIAA0179	RPL9P7
NPM1	RPS2	FIB1	KIAA0409	SCAR
NPM3	RPS20	SB92	RNU3IP2	NOP52
PA2G4	RPS23	NOLA1	KIAA0112	PBK1
PDCD11	RPS24	EFG2	CATX11	NPA1
PES1	RPS25	CRFG	NUC130	CDABP0061
PWP2	RPS27A	BAP28	SAZD	MHAT
RBM3	RPS3	C15orf12	HUSSY-29	HSPC277
RPL10A	RPS3A	C15orf12	C21orf108	OK/SW-cl.27
RPL10A	RPS4X	HRB2	KIAA0133	GK002
RPL10AP3	RPS5	MPP10	SDCCAG16	OK/SW-cl.76
RPL11	RPS6	C3orf5	SDCCAG16	RES4-25
RPL12	RPS7	C1orf33	WDR50	HSPC120
RPL13	RPS8	NOLA2	DRIM	RRP1A
RPL13A	RPS9	CGI-37	C17orf40	hucep-1
RPL14P1	RPSA	KIAA0035	KIAA0007	CGI-48
RPL15	RPSAP55	NOLA3	HSPC064
