# Supplementary material for: HIV-1 Infection Causes a Down-Regulation of Genes Involved in Ribosome Biogenesis
Source: PLoS One. 2014 Dec 2;9(12):e113908. doi: 10.1371/journal.pone.0113908 (PMC4252078; doi:10.1371/journal.pone.0113908)
Supplement: Table S4 — Sequencing statistics. (XLSX) [file pone.0113908.s007.xlsx]

## Sheet: SequencingStats
Supplementary table 4: Sequencing statistics
	Total reads	Total quality reads	Unmapped		Mapped		Singletons
Mock_1_Rep1	189757176	181981626	35696652	0.2	146284974	0.8	12083525	0.07
Mock_1_Rep2	129102014	129102014	20098977	0.16	109003037	0.84	6208204	0.05
Mock_2_Rep2	251326450	241194644	49057684	0.2	192136960	0.8	16736052	0.07
Mock_2_Rep2	168399764	168399764	26896762	0.16	141503002	0.84	8197904	0.05
HIV_1_Rep1	163999296	154588306	51185823	0.33	103402483	0.67	19131890	0.12
HIV_1_Rep2	134642526	134642526	25423388	0.19	109219138	0.81	6672564	0.05
HIV_2_Rep2	219475368	207645186	44028216	0.21	163616970	0.79	14229714	0.07
HIV_2_Rep2	204243118	204243118	38913428	0.19	165329690	0.81	9830704	0.05
