# Supplementary material for: HIV-1 Infection Causes a Down-Regulation of Genes Involved in Ribosome Biogenesis
Source: PLoS One. 2014 Dec 2;9(12):e113908. doi: 10.1371/journal.pone.0113908 (PMC4252078; doi:10.1371/journal.pone.0113908)
Supplement: Table S5 — Normalized expression levels for all genes analyzed. (XLSX) [file pone.0113908.s008.xlsx]

## Sheet: ExpressionLevels
Supplementary table 5: Normalized expression levels for all genes analyzed
id	baseMean	MeanExpressionMock	MeanExpression_HIV	foldChange	log2FoldChange	pval	padj
PI16	17311.9	2216.72	32407.2	14.6194	3.86981	3.38042e-37	8.43651e-33
GZMA	2715.15	543.405	4886.9	8.99311	3.16882	7.70709e-36	9.61729e-32
PRR5L	308.7	72.0718	545.329	7.56646	2.91962	5.28542e-21	4.39694e-17
CRIP2	394.022	101.615	686.429	6.75519	2.756	9.27828e-21	5.78895e-17
WNT10B	678.9	211.198	1146.6	5.42904	2.4407	1.97037e-19	9.8349e-16
NRP1	140.01	26.5932	253.426	9.52973	3.25244	8.50981e-18	3.53966e-14
IL2RA	354.25	113.299	595.201	5.25335	2.39324	1.18355e-16	4.2197e-13
ABCA4_variant_protein	158.166	36.5712	279.76	7.64975	2.93541	1.37969e-16	4.30413e-13
DAPP1	251.929	73.5613	430.296	5.84949	2.54831	3.82238e-16	1.05995e-12
FGFBP2	250.263	74.1687	426.357	5.74848	2.52318	4.86491e-16	1.21414e-12
MDGA1	1483.82	576.488	2391.15	4.14778	2.05234	5.98485e-16	1.35785e-12
ICOS	308.533	95.9754	521.091	5.42943	2.4408	7.38534e-16	1.53597e-12
TNFRSF10D	349.068	116.191	581.945	5.00851	2.32438	1.50122e-14	2.882e-11
BDNF	166.254	48.9637	283.545	5.79093	2.53379	1.32023e-13	2.19659e-10
STAT4	771.334	159.356	1383.31	8.68064	3.1178	1.28436e-13	2.19659e-10
SPOCK2	2754.4	1234.09	4274.71	3.46387	1.79238	1.54075e-13	2.40328e-10
BC052945	172.459	23.7733	321.145	13.5086	3.75581	2.40011e-13	3.5235e-10
SHANK1	5516.91	2463.88	8569.95	3.47823	1.79835	2.80227e-13	3.88535e-10
GBP5	490.78	193.266	788.294	4.0788	2.02814	6.35679e-13	8.34982e-10
CYTH4	592.09	215.883	968.297	4.48529	2.1652	8.68188e-13	1.03178e-09
KIAA0551	430.236	170.78	689.692	4.03847	2.01381	8.60453e-13	1.03178e-09
MAMLD1	617.489	227.784	1007.2	4.42172	2.14461	2.57587e-12	2.92209e-09
ABCA4	504.166	114.991	893.341	7.76875	2.95768	3.21918e-12	3.48288e-09
CTHRC1	978.727	451.853	1505.6	3.33206	1.73641	3.34933e-12	3.48288e-09
SAMD4A	124.509	32.7821	216.235	6.59612	2.72162	3.5461e-12	3.54e-09
BHLHE41	58.8902	9.3994	108.381	11.5306	3.5274	6.02415e-12	5.78249e-09
F13A1	132.391	39.2173	225.564	5.75165	2.52397	6.69454e-12	6.12273e-09
TARP	282.609	109.322	455.896	4.1702	2.06012	6.86927e-12	6.12273e-09
ALS2CL	1268.8	578.527	1959.08	3.38632	1.75972	7.82694e-12	6.44789e-09
KLF2	1099.81	477.145	1722.48	3.60997	1.85199	7.52789e-12	6.44789e-09
TNIK	2421.84	1135.81	3707.86	3.2645	1.70686	8.00916e-12	6.44789e-09
C1orf95	52.9012	5.88545	99.9169	16.9769	4.0855	9.5875e-12	7.47735e-09
BC112333	140.704	45.0885	236.32	5.24125	2.38991	1.0389e-11	7.73214e-09
YAP1	458.741	174.612	742.87	4.25441	2.08896	1.05338e-11	7.73214e-09
GPR65	686.845	313.175	1060.51	3.38634	1.75973	1.25596e-11	8.70691e-09
TSC22D3	373.379	154.02	592.737	3.84844	1.94427	1.23675e-11	8.70691e-09
PSCD4	275.308	108.195	442.421	4.08912	2.03179	1.72678e-11	1.16474e-08
ARHGAP29	826.423	380.373	1272.47	3.34533	1.74215	2.67087e-11	1.75413e-08
NXF2	61.4779	11.6843	111.272	9.52319	3.25145	3.18443e-11	2.03779e-08
SMAD7	491.24	168.727	813.752	4.82289	2.2699	4.13261e-11	2.57844e-08
BC127952	369.646	158.561	580.731	3.66251	1.87283	4.3609e-11	2.65451e-08
ASCL4	265.074	107.819	422.329	3.91703	1.96976	4.87553e-11	2.89711e-08
PDE10A2	109.553	33.8379	185.269	5.47518	2.45291	6.04604e-11	3.42934e-08
PDE10A	109.553	33.8379	185.269	5.47518	2.45291	5.996e-11	3.42934e-08
NXF2B	60.1994	12.3495	108.049	8.74932	3.12917	7.53922e-11	4.18125e-08
CHST15	110.717	31.741	189.693	5.97629	2.57925	8.90755e-11	4.83274e-08
EPAS1	2865.74	1349.05	4382.42	3.24852	1.69978	2.28505e-10	1.21336e-07
CD69	4952.5	2603.04	7301.95	2.80516	1.48809	3.09403e-10	1.6087e-07
CCND1	128.277	42.1962	214.357	5.08001	2.34483	3.18651e-10	1.62297e-07
TNFRSF1B	345.777	148.221	543.332	3.66568	1.87408	3.55788e-10	1.77588e-07
SDK2	5926.69	2242.74	9610.64	4.28523	2.09937	5.49874e-10	2.69083e-07
AY927499	136.013	47.4742	224.551	4.72996	2.24183	5.85064e-10	2.80797e-07
KIAA1908	2093.99	1077.72	3110.27	2.88596	1.52905	6.63903e-10	3.12623e-07
SLC14A1	979.67	503.014	1456.33	2.8952	1.53366	8.23704e-10	3.80689e-07
ANGPTL4	208.227	88.6151	327.838	3.69957	1.88736	1.02112e-09	4.55074e-07
AX747206	177.129	55.4424	298.815	5.38964	2.43019	1.00516e-09	4.55074e-07
ENDOD1	14650.3	21294.2	8006.43	0.375991	-1.41123	1.37267e-09	6.01014e-07
RGS6	66.6782	17.2516	116.105	6.7301	2.75063	1.52616e-09	6.56696e-07
BC036850	58.8522	15.0391	102.665	6.82654	2.77115	1.57556e-09	6.66462e-07
FGFR1	21831.2	11912.1	31750.3	2.66538	1.41434	1.94176e-09	7.99818e-07
JK	804.812	419.287	1190.34	2.83896	1.50536	1.95492e-09	7.99818e-07
MST123	21615.3	11807.2	31423.3	2.66136	1.41216	2.01552e-09	8.1131e-07
ZBP1	41.3748	5.88545	76.8642	13.06	3.70709	2.09541e-09	8.3008e-07
PLAU	396.796	152.184	641.408	4.21468	2.07542	2.14344e-09	8.32562e-07
PRDM16	116.597	6.39157	226.802	35.4845	5.14912	2.16839e-09	8.32562e-07
CR590976	7902.88	11555.6	4250.17	0.367801	-1.443	2.38125e-09	8.73952e-07
FLJ39609	530.633	265.527	795.74	2.99684	1.58344	2.3141e-09	8.73952e-07
MAP3K8	419.064	198.256	639.873	3.22752	1.69042	2.37154e-09	8.73952e-07
MYOM2	1504.66	796.204	2213.12	2.77958	1.47487	2.54345e-09	9.19954e-07
LHX1	69.8992	18.582	121.216	6.52334	2.70561	2.80153e-09	9.98824e-07
CPNE5	264.826	119.488	410.163	3.43267	1.77933	2.88013e-09	1.01239e-06
DNAH3	200.95	40.7792	361.12	8.8555	3.14657	3.48019e-09	1.20632e-06
NEBL	46.2108	8.8644	83.5573	9.42616	3.23667	3.65443e-09	1.24936e-06
PLXNB2	10750.4	5848.5	15652.3	2.6763	1.42024	3.71011e-09	1.25126e-06
NTNG2	1588.61	850.909	2326.31	2.73391	1.45097	3.96038e-09	1.31786e-06
NEIL1	873.416	459.647	1287.19	2.80038	1.48562	4.37727e-09	1.43742e-06
SNORA40	830.376	1222.13	438.624	0.358902	-1.47834	4.48086e-09	1.45232e-06
GAD1	131.29	33.3029	229.278	6.88461	2.78337	5.84996e-09	1.87176e-06
NPTX1	132.593	50.9304	214.257	4.20685	2.07274	8.67627e-09	2.74093e-06
SNORA6	447.582	661.675	233.489	0.352875	-1.50277	9.13732e-09	2.8505e-06
SNORA18	722.381	1067.93	376.828	0.352857	-1.50284	9.43257e-09	2.90628e-06
TRPC3	24.8797	1.01224	48.7472	48.1579	5.5897	9.59327e-09	2.91975e-06
XKR5	392.261	195.132	589.391	3.02048	1.59478	1.15348e-08	3.46836e-06
Sab	5417.93	3061.76	7774.1	2.5391	1.34432	1.32353e-08	3.9323e-06
ENPP1	63.7432	17.2516	110.235	6.38985	2.67578	1.47567e-08	4.33274e-06
COL1A1	5108.57	2336.83	7880.31	3.37223	1.7537	1.57124e-08	4.55969e-06
ABTB2	2912.55	1009.16	4815.94	4.77222	2.25466	1.6584e-08	4.75732e-06
CDC20B	40.3358	6.70973	73.9618	11.0231	3.46245	1.6887e-08	4.78919e-06
DKFZp761D1923	2011.97	1113.7	2910.24	2.61312	1.38577	1.74487e-08	4.83853e-06
SH3BP5	9234.41	5229.8	13239	2.53146	1.33997	1.73193e-08	4.83853e-06
C7orf41	4010.97	2176.27	5845.66	2.68609	1.42551	1.77728e-08	4.87424e-06
AX746989	120.802	190.375	51.2289	0.269095	-1.89381	1.91702e-08	5.20034e-06
AX748435	221.061	334.055	108.067	0.323501	-1.62816	1.99546e-08	5.35492e-06
TTLL6	181.124	76.0919	286.157	3.76068	1.91099	2.06063e-08	5.47098e-06
C10orf110	3705.27	2084.57	5325.96	2.55494	1.35329	2.25162e-08	5.91512e-06
NGFR	451.354	123.855	778.853	6.28841	2.6527	2.35225e-08	6.11511e-06
KIAA0631	236.864	74.6171	399.111	5.34879	2.41921	2.83076e-08	7.20891e-06
SLC4A9	94.4621	34.7635	154.161	4.43455	2.14879	2.80402e-08	7.20891e-06
CD4	8301.7	11798.8	4804.64	0.407216	-1.29613	3.06904e-08	7.73677e-06
PIGZ	2298.33	1323.53	3273.14	2.47304	1.30629	3.12658e-08	7.803e-06
FAM19A2	286.634	139.531	433.737	3.10854	1.63624	3.30891e-08	8.17628e-06
AK124179	242.051	117.319	366.783	3.12636	1.64448	3.35264e-08	8.20313e-06
AX746731	295.941	144.042	447.84	3.10909	1.63649	3.75134e-08	9.08954e-06
FAM20C	255.892	124.246	387.537	3.11911	1.64114	3.78821e-08	9.09062e-06
HLF	118.72	188.581	48.8597	0.259091	-1.94847	4.32812e-08	1.02873e-05
KIF19	198.611	60.0552	337.167	5.61428	2.4891	4.57798e-08	1.07786e-05
AX747737	3807.15	5388.58	2225.73	0.413045	-1.27563	4.77275e-08	1.09546e-05
C10orf2	4702.82	6674.76	2730.88	0.409136	-1.28935	4.78443e-08	1.09546e-05
ZCCHC24	1301.8	715.222	1888.37	2.64026	1.40068	4.70026e-08	1.09546e-05
ACSBG1	239.482	74.6171	404.347	5.41896	2.43802	5.96051e-08	1.35233e-05
D4S234E	2790.84	1627.2	3954.47	2.43023	1.28109	6.02847e-08	1.35543e-05
ADAMTS8	39.0865	2.84875	75.3242	26.4412	4.72471	6.46543e-08	1.44069e-05
AK056073	534.777	292.886	776.668	2.65177	1.40696	6.5723e-08	1.45155e-05
C10orf55	98.1194	35.7758	160.463	4.48524	2.16519	6.68532e-08	1.46356e-05
CYP1A1	169.427	76.063	262.791	3.45491	1.78865	7.05913e-08	1.50577e-05
GIMAP8	173.12	78.1888	268.05	3.42824	1.77747	7.00436e-08	1.50577e-05
SVEP1	57.0463	16.5864	97.5062	5.8787	2.5555	7.03314e-08	1.50577e-05
BC062769	172.223	76.9886	267.458	3.47399	1.79659	7.56262e-08	1.59949e-05
C6orf224	68.3127	22.9491	113.676	4.95342	2.30842	8.24873e-08	1.72995e-05
DACH1	23.6905	1.51835	45.8626	30.2055	4.91674	8.79995e-08	1.83017e-05
AK097288	321.806	172.429	471.183	2.73261	1.45028	9.02463e-08	1.86139e-05
AL133111	6537.95	3856.26	9219.65	2.39083	1.25751	9.59895e-08	1.96361e-05
LOC285780	113.049	47.9373	178.161	3.71655	1.89396	1.00854e-07	2.04636e-05
CR612700	169.327	74.6024	264.052	3.53946	1.82353	1.15458e-07	2.32377e-05
SYTL3	649.507	295.243	1003.77	3.39982	1.76546	1.24414e-07	2.484e-05
ERBB3	320.124	159.949	480.299	3.00283	1.58632	1.2735e-07	2.50257e-05
NSG1	1913.02	1122.75	2703.28	2.40772	1.26767	1.26517e-07	2.50257e-05
PLXNC1	1146.96	639.001	1654.92	2.58985	1.37287	1.2949e-07	2.52476e-05
GPR56	11593.7	16298.7	6888.76	0.422657	-1.24244	1.42533e-07	2.75507e-05
MN1	393.774	208.754	578.794	2.77262	1.47125	1.4351e-07	2.75507e-05
TAF1D	23141.4	32531.9	13750.9	0.422689	-1.24233	1.49746e-07	2.85283e-05
CDGAP	1044.21	591.425	1496.99	2.53115	1.3398	1.67197e-07	3.16116e-05
SNORA63	596.383	868.463	324.302	0.373421	-1.42113	1.78316e-07	3.34603e-05
NKX3A	5285.5	7397.94	3173.06	0.428912	-1.22125	1.88861e-07	3.51747e-05
DLEC1	445.806	239.945	651.666	2.7159	1.44143	2.01451e-07	3.72415e-05
RCBTB2	10482.5	4449.8	16515.2	3.71144	1.89198	2.05273e-07	3.76692e-05
ZNF880	65.2015	19.6231	110.78	5.64539	2.49707	2.2041e-07	4.01516e-05
TCRG	90.5455	35.8624	145.229	4.04961	2.01778	2.39348e-07	4.32856e-05
LQK1	327.744	158.243	497.245	3.14229	1.65182	2.43725e-07	4.37601e-05
SNORA81	539.085	780.86	297.31	0.380747	-1.39309	2.66161e-07	4.7447e-05
TXK	511.515	283.631	739.399	2.6069	1.38234	2.73004e-07	4.83216e-05
SNORD19	112.677	176.275	49.0789	0.278422	-1.84466	2.87854e-07	5.05914e-05
PRR15	59.4883	12.2481	106.728	8.71385	3.12331	2.94623e-07	5.14189e-05
WNT1	122.689	51.1472	194.231	3.79748	1.92504	3.07981e-07	5.33769e-05
HES2	224.882	111.709	338.055	3.02623	1.59752	3.49195e-07	6.01025e-05
DMBT1	52.8896	8.57512	97.2041	11.3356	3.50279	3.55295e-07	6.07335e-05
UTP20	6382.24	8783.28	3981.2	0.453271	-1.14155	3.79278e-07	6.43921e-05
SNORD59A	383.064	553.424	212.705	0.384343	-1.37953	4.04987e-07	6.82922e-05
LOC90246	37.8771	8.7342	67.02	7.67328	2.93984	4.36753e-07	7.2551e-05
NMNAT1	865.991	505.342	1226.64	2.42735	1.27938	4.33188e-07	7.2551e-05
bk125H2.1	511.506	282.706	740.305	2.61864	1.38882	4.38963e-07	7.2551e-05
SLC16A2	271.902	141.642	402.161	2.83928	1.50553	4.4407e-07	7.29123e-05
FOXC1	255.856	134.47	377.243	2.80541	1.48821	4.50735e-07	7.35228e-05
DKFZp586A0522	771.959	451.939	1091.98	2.41621	1.27274	4.83051e-07	7.82825e-05
xpct	207.45	104.926	309.974	2.9542	1.56277	4.9423e-07	7.95774e-05
RNF125	1733.7	1037.54	2429.87	2.34196	1.22772	5.54512e-07	8.81462e-05
WDR43	12404.4	17090.1	7718.76	0.45165	-1.14672	5.52518e-07	8.81462e-05
SLC29A1	25022.2	34779.2	15265.2	0.438918	-1.18798	5.7582e-07	9.0954e-05
NXN	10431.5	5287.88	15575.2	2.94544	1.55849	6.59077e-07	0.00010345
ACTA2	538.739	313.42	764.057	2.4378	1.28558	6.64419e-07	0.000103637
DQ658414	96.2486	41.1262	151.371	3.68064	1.87996	6.75005e-07	0.000104634
TMEM169	1143.37	687.373	1599.38	2.32679	1.21834	7.46456e-07	0.000114996
BC043515	199.753	101.514	297.992	2.93548	1.5536	7.94683e-07	0.000121674
POLR1B	5165.47	7101.55	3229.39	0.454745	-1.13687	8.06726e-07	0.000122765
NEK3	869.899	1222.58	517.224	0.423061	-1.24106	8.78782e-07	0.00013292
ELMO1	48666.8	67117.7	30215.9	0.450192	-1.15139	9.34141e-07	0.000140442
C20orf46	618.628	363.787	873.469	2.40105	1.26366	9.47133e-07	0.0001407
IDI1	46141.8	28942.6	63341	2.18851	1.12995	9.45905e-07	0.0001407
LOC154822	526.926	309.82	744.031	2.4015	1.26393	9.5761e-07	0.000141415
HTR7P	781.129	455.626	1106.63	2.42882	1.28025	9.63713e-07	0.000141479
ACE	247.779	133.472	362.086	2.71282	1.43979	9.77973e-07	0.000142733
SNORA8	539.625	785.027	294.224	0.374796	-1.41582	1.02151e-06	0.00014822
HR	3253.45	2001.53	4505.38	2.25097	1.17055	1.10019e-06	0.000158714
LRRC14B	36.2793	64.2485	8.31013	0.129343	-2.95072	1.12794e-06	0.000161781
KIAA1539	3361.98	2090.25	4633.72	2.21683	1.1485	1.14147e-06	0.000161862
MGAT5B	4844.77	2935.22	6754.31	2.30112	1.20234	1.13729e-06	0.000161862
SNX32	270.902	147.094	394.71	2.68339	1.42406	1.17025e-06	0.000165006
MAF	64.6119	9.5296	119.694	12.5603	3.65079	1.22688e-06	0.000172019
C17orf108	1169.73	719.1	1620.36	2.25331	1.17205	1.26829e-06	0.000176831
SHC4	329.497	183.101	475.892	2.59907	1.37799	1.2778e-06	0.000177167
GPATCH4	5204.31	7182.01	3226.61	0.449263	-1.15437	1.37451e-06	0.000189523
PPM1H	17213.3	23552.3	10874.3	0.46171	-1.11494	1.45266e-06	0.000199199
MDK	228.862	118.939	338.784	2.84838	1.51014	1.55524e-06	0.000212099
LATS1	4098.77	5558.36	2639.19	0.474815	-1.07456	1.65352e-06	0.000224277
ATXN1	1626.43	983.816	2269.05	2.30637	1.20563	1.84417e-06	0.000248784
AK124226	1344.05	829.103	1859	2.24219	1.16491	1.90361e-06	0.000252704
C12orf30	7802.86	10550.3	5055.46	0.479179	-1.06136	1.89687e-06	0.000252704
ZBTB7C	285.23	156.825	413.634	2.63755	1.3992	1.88609e-06	0.000252704
AK023515	13.0486	0	26.0972	Inf	Inf	1.94227e-06	0.000256472
ETS2	23084.4	31523.6	14645.3	0.464581	-1.106	2.01946e-06	0.000265261
LAMA3	57.7687	19.4351	96.1024	4.94478	2.30591	2.05846e-06	0.000268969
nap1	7738.27	10455.5	5021	0.480224	-1.05822	2.09503e-06	0.000272321
CR605438	249.269	135.54	362.998	2.67817	1.42125	2.1101e-06	0.000272858
NR4A3	159.05	81.9631	236.137	2.88101	1.52657	2.1217e-06	0.000272945
SLC6A20	237.607	97.4501	377.764	3.87649	1.95475	2.1373e-06	0.000273541
TNFRSF10A	259.23	142.828	375.632	2.62996	1.39504	2.30358e-06	0.000293319
SNORA4	489.836	700.054	279.618	0.399424	-1.32401	2.32477e-06	0.000294514
BC038201	266.052	144.52	387.585	2.68187	1.42324	2.55274e-06	0.000321762
AK092715	3343.06	2103.85	4582.26	2.17803	1.12302	2.60515e-06	0.000326718
DKFZp761E1217	198.833	103.856	293.81	2.829	1.50029	2.66963e-06	0.000333129
CHD1	54946.9	73827.7	36066	0.488516	-1.03352	2.70202e-06	0.000335494
SH3RF3	1279.04	780.426	1777.66	2.27781	1.18765	2.76596e-06	0.000341733
KCNQ3	354.927	504.026	205.828	0.408368	-1.29206	2.7992e-06	0.000344136
IGFBP4	91.0374	40.9094	141.165	3.45069	1.78688	2.82713e-06	0.000345866
NLRP1	5354.97	3375.52	7334.42	2.17283	1.11957	2.84771e-06	0.000346684
BC044583	438.354	259.728	616.981	2.37549	1.24822	2.89775e-06	0.000351064
LGALS9C	852.625	528.523	1176.73	2.22644	1.15474	2.93178e-06	0.00035347
SYNPO	219.264	118.65	319.877	2.69598	1.43081	3.01405e-06	0.000361642
CR622974	173.197	90.1188	256.275	2.84375	1.50779	3.03504e-06	0.000361975
SMYD5	7707.14	10524.4	4889.92	0.464628	-1.10585	3.04583e-06	0.000361975
KIAA0595	9379.21	12892.8	5865.66	0.454958	-1.13619	3.1985e-06	0.000374933
NOM1	6649.08	9019.34	4278.82	0.474405	-1.07581	3.21105e-06	0.000374933
PPRC1	13614.9	18589.2	8640.64	0.46482	-1.10526	3.21496e-06	0.000374933
SGSM1	356.015	205.616	506.414	2.46291	1.30037	3.20105e-06	0.000374933
MSX2P1	19.6789	2.02447	37.3334	18.4411	4.20485	3.23276e-06	0.000375256
HSP90Bb	1116.73	1553.91	679.552	0.437317	-1.19325	3.29626e-06	0.000380855
ABCG2	203.328	109.944	296.712	2.69874	1.43229	3.42939e-06	0.000394411
DKFZp451K1417	4726.9	6479.22	2974.59	0.459097	-1.12313	3.60577e-06	0.000412794
SNORD69	99.4114	155.886	42.9366	0.275436	-1.86021	3.69694e-06	0.000421299
PLEKHG3	296.399	164.894	427.903	2.59501	1.37574	3.72475e-06	0.000422539
PTPRV	588.371	343.267	833.476	2.42807	1.27981	3.80371e-06	0.000429544
FAM153A	77.7821	34.1996	121.364	3.54871	1.82729	3.89309e-06	0.000437657
GPR132	76.956	31.0905	122.822	3.95045	1.98202	3.92983e-06	0.000439806
FXYD6	307.917	175.711	440.122	2.5048	1.3247	4.01867e-06	0.000446801
NRIP1	60.7115	21.6187	99.8043	4.61658	2.20683	4.02814e-06	0.000446801
SNORD5	435.638	663.5	207.777	0.313153	-1.67506	4.10336e-06	0.000453131
HHEX	167.476	89.179	245.773	2.75596	1.46255	4.19958e-06	0.000461713
EDEM1	99776.8	134103	65451.1	0.488067	-1.03485	4.24123e-06	0.000463761
FER1L4	1540	952.785	2127.21	2.23262	1.15874	4.25537e-06	0.000463761
CR933670	208.407	102.107	314.707	3.08214	1.62393	4.42237e-06	0.000479866
FLJ00307	445.18	204.618	685.742	3.35133	1.74473	4.548e-06	0.000491361
LPAR6	982.434	338.467	1626.4	4.8052	2.2646	5.03472e-06	0.000541601
ADAMTS10	6512.43	4170.92	8853.94	2.12278	1.08595	5.06399e-06	0.000542412
BX648763	1588.94	1012.83	2165.05	2.13763	1.09601	5.15823e-06	0.000550145
CCR7	167.624	88.3258	246.922	2.79559	1.48315	5.40205e-06	0.000573697
NKX3-1	20507.8	27777.2	13238.4	0.476593	-1.06917	5.44971e-06	0.000576307
SPINK2	2413.94	1226.99	3600.89	2.93473	1.55323	5.5209e-06	0.000581372
FAM131B	174.615	71.8261	277.403	3.86215	1.9494	5.59194e-06	0.000586378
SPON1	135.961	67.2852	204.637	3.04134	1.60471	5.77438e-06	0.000602976
BC034407	50.1967	18.5242	81.8692	4.41958	2.14391	5.80886e-06	0.000604048
C1orf107	4822.65	6502.24	3143.06	0.48338	-1.04877	5.85822e-06	0.000606654
BCL6	3883.21	2322.97	5443.46	2.34331	1.22855	5.8988e-06	0.000608332
AEBP1	107862	145935	69790.2	0.478229	-1.06423	6.01763e-06	0.000618033
CHRNA10	192.723	92.2157	293.23	3.17982	1.66895	6.18508e-06	0.000632627
HEATR1	16128.7	21559.7	10697.8	0.496193	-1.01103	6.25554e-06	0.000637222
DKFZp434A0435	78.3935	32.3485	124.439	3.84682	1.94367	6.34543e-06	0.000643751
ATCAY	29.3002	7.02789	51.5725	7.33827	2.87544	6.45471e-06	0.000649399
KIAA1872	29.3002	7.02789	51.5725	7.33827	2.87544	6.45471e-06	0.000649399
NCAM1	154.464	78.1164	230.812	2.95472	1.56302	6.47916e-06	0.000649399
CCDC110	49.8118	18.2638	81.3598	4.4547	2.15533	7.0934e-06	0.00070812
HPGD	3176.89	2040.67	4313.11	2.11357	1.07968	7.22469e-06	0.000718353
CD1D	12210	16444.1	7975.84	0.485028	-1.04386	7.34552e-06	0.000727469
NCRNA00087	122.656	60.5466	184.765	3.05162	1.60958	7.51945e-06	0.000741751
MSK1	1408.41	1892.39	924.437	0.488502	-1.03356	7.76105e-06	0.000759268
UNQ2754	165.026	81.7605	248.291	3.03681	1.60255	7.74454e-06	0.000759268
ZNF467	1344.83	433.689	2255.98	5.20183	2.37902	7.7883e-06	0.000759268
DHRS2	1095.55	19.4351	2171.67	111.739	6.80399	7.98242e-06	0.000775164
COL5A1	1210.98	763.06	1658.9	2.174	1.12035	8.07987e-06	0.000778569
TGFA	784.449	483.868	1085.03	2.24241	1.16505	8.0745e-06	0.000778569
AK097381	62.7608	99.0987	26.423	0.266633	-1.90707	8.37408e-06	0.000794074
AK127696	495.967	303.355	688.579	2.26988	1.18261	8.43169e-06	0.000794074
BC035377	138.861	73.1565	204.566	2.79628	1.48351	8.40758e-06	0.000794074
CTSK	483.713	300.999	666.427	2.21405	1.14669	8.33393e-06	0.000794074
GRWD1	7998.74	10857.3	5140.19	0.473432	-1.07877	8.34391e-06	0.000794074
LOC641518	1264.69	819.471	1709.91	2.0866	1.06115	8.37817e-06	0.000794074
ALDH2	151.091	79.6205	222.561	2.79527	1.48299	8.4712e-06	0.000794796
AK024141	306.233	156.132	456.334	2.92275	1.54732	8.71857e-06	0.000814941
LOC149134	201.318	111.492	291.144	2.61135	1.3848	8.79582e-06	0.000819095
RIMBP2	890.46	514.205	1266.72	2.46345	1.30068	8.83624e-06	0.000819799
CR591173	1294.38	836.088	1752.67	2.09627	1.06782	9.13566e-06	0.00084444
SGIP1	48.4896	17.8879	79.0913	4.4215	2.14454	9.21194e-06	0.000848348
COL6A3	79.8845	33.8379	125.931	3.7216	1.89592	9.24834e-06	0.000848569
UMODL1	300.743	175.176	426.31	2.4336	1.28309	9.28889e-06	0.000849168
DDX21	26636.2	36122.7	17149.8	0.474764	-1.07472	9.38938e-06	0.000855222
PLXNB3	1675.82	1066.14	2285.49	2.14371	1.10011	9.44357e-06	0.00085703
LRPPRC	28309.5	38530.5	18088.5	0.469458	-1.09093	9.48586e-06	0.000857748
CCDC122	42.8178	13.2315	72.4041	5.4721	2.4521	9.8208e-06	0.000877253
LMNA	631.928	392.289	871.567	2.22175	1.1517	9.80711e-06	0.000877253
RAB26	4187.86	2613.4	5762.32	2.20491	1.14072	9.84217e-06	0.000877253
SCML1	2408.55	1565.16	3251.93	2.07769	1.05498	9.77367e-06	0.000877253
HAR1A	1293.62	838.632	1748.6	2.08507	1.06009	9.92976e-06	0.000881911
GSTO2	91.0133	43.5266	138.5	3.18196	1.66992	9.9915e-06	0.000884248
ANKRD17	7367.56	9974.11	4761.01	0.477337	-1.06692	1.01346e-05	0.000893744
DKFZp313M0539	2810.31	3763.44	1857.17	0.493477	-1.01894	1.02421e-05	0.000900041
CR610073	142.562	75.6293	209.494	2.77001	1.46989	1.05447e-05	0.000923385
F10	119.453	58.6235	180.282	3.07524	1.6207	1.07225e-05	0.000935668
AK097922	5292.53	7109.03	3476.03	0.48896	-1.03221	1.10023e-05	0.000953419
BC131758	51.9501	19.2472	84.653	4.39821	2.13692	1.09871e-05	0.000953419
OSCAR	96.0667	40.4899	151.643	3.74522	1.90505	1.10942e-05	0.000958055
C13orf25_v_1	1407.12	1924.42	889.823	0.462384	-1.11284	1.12403e-05	0.000967325
BRAF	2032.03	2719.87	1344.2	0.494212	-1.0168	1.16082e-05	0.000995555
SRFBP1	1781.89	2372.76	1191.02	0.501954	-0.994372	1.20792e-05	0.0010324
EIF4E3	1220.92	787.874	1653.97	2.09929	1.0699	1.25352e-05	0.00105852
IPO7	22665.8	29997.5	15334.1	0.511179	-0.9681	1.2512e-05	0.00105852
METTL7A	1706	934.13	2477.87	2.6526	1.40741	1.25545e-05	0.00105852
RRS1	1238.26	1698.91	777.604	0.457707	-1.1275	1.25233e-05	0.00105852
HLA-DQB1	523.175	323.34	723.01	2.23607	1.16096	1.27613e-05	0.00107234
POU2AF1	3091.91	1791.85	4391.96	2.45108	1.29342	1.29056e-05	0.00108082
DSP	25.1797	5.37933	44.9801	8.36164	3.06379	1.29619e-05	0.00108191
MECOM	106.102	52.9549	159.249	3.00725	1.58845	1.32466e-05	0.00110198
LRIG2	2956.15	3957.76	1954.54	0.493849	-1.01786	1.35131e-05	0.00112042
FAM13AOS	431.734	252.932	610.536	2.41384	1.27133	1.36659e-05	0.00112934
SCUBE1	704.042	447.789	960.296	2.14453	1.10066	1.39894e-05	0.00115226
EVI1	99.6981	48.4576	150.939	3.11486	1.63917	1.41305e-05	0.00116005
AK308605	103.085	41.2706	164.899	3.99557	1.9984	1.51372e-05	0.00123862
WIPI1	2188.95	1274.01	3103.89	2.43631	1.2847	1.54199e-05	0.00125763
GRM4	400.832	217.574	584.089	2.68455	1.42468	1.59023e-05	0.00129181
ZNF785	417.878	263.922	571.835	2.16668	1.11549	1.59425e-05	0.00129181
BC038559	101.133	47.5897	154.676	3.2502	1.70053	1.6027e-05	0.00129445
SNORD76	370.158	512.051	228.265	0.445785	-1.16558	1.62069e-05	0.00130476
KIAA1688	1847.38	1082.23	2612.54	2.41402	1.27144	1.64112e-05	0.00131696
TCF12	73092.9	96156.4	50029.4	0.520293	-0.942605	1.65103e-05	0.00132066
HERPUD1	5327.3	7186.42	3468.19	0.482603	-1.05109	1.69187e-05	0.00134901
DKFZp547L2113	5751.68	7651.13	3852.24	0.503487	-0.989974	1.70615e-05	0.00135606
AK094117	145.336	53.3744	237.298	4.44591	2.15248	1.71761e-05	0.00135653
SNORA71B	60.3882	94.5725	26.2038	0.277076	-1.85164	1.7161e-05	0.00135653
MDMX	3370.46	4454.86	2286.05	0.513159	-0.962523	1.73041e-05	0.00136233
B3GNT2	7795.39	10399.8	5191.02	0.499148	-1.00246	1.75766e-05	0.00137943
DKFZp313N0632	431.831	273.104	590.558	2.16239	1.11263	1.82357e-05	0.00142667
OPTN	4274.86	2846.66	5703.07	2.00343	1.00247	1.83292e-05	0.00142951
BC040735	161.874	88.181	235.568	2.67142	1.4176	1.8728e-05	0.00145325
IL28RA	521.322	322.501	720.143	2.23299	1.15898	1.87824e-05	0.00145325
PYROXD2	1628.28	1066.37	2190.19	2.05387	1.03835	1.88084e-05	0.00145325
ARHGEF11	9546.07	6242.18	12850	2.05857	1.04164	1.92636e-05	0.00148384
TEX19	893.396	1204.85	581.945	0.483003	-1.04989	1.94341e-05	0.00149236
LOC100130581	297.082	173.137	421.026	2.43175	1.28199	1.95512e-05	0.00149675
LL0XNC01-19D8.1	22.5641	4.68526	40.443	8.63196	3.10969	2.08764e-05	0.00159331
NEFM	390.828	242.115	539.542	2.22846	1.15604	2.09589e-05	0.00159473
NARG1	17364	22872.6	11855.3	0.518318	-0.948092	2.10642e-05	0.00159787
BC101982	24.1499	5.19138	43.1083	8.30384	3.05378	2.1368e-05	0.001616
ACPL2	23046.4	30457.1	15635.8	0.513371	-0.961927	2.15756e-05	0.00162312
KIAA1274	8294.41	5556.42	11032.4	1.98552	0.98952	2.15922e-05	0.00162312
KIAA1950	25.0185	5.85657	44.1805	7.54374	2.91528	2.18081e-05	0.00163443
C6orf185	41.4217	14.6921	68.1513	4.63864	2.2137	2.20079e-05	0.00164413
KIAA0690	3622.64	4847.22	2398.05	0.494728	-1.01529	2.20693e-05	0.00164413
BC046476	481.573	299.379	663.767	2.21715	1.1487	2.25151e-05	0.00166738
CXorf15	3931.11	5184.68	2677.55	0.516434	-0.953343	2.24505e-05	0.00166738
GALNT3	189.553	108.947	270.159	2.47973	1.31018	2.31617e-05	0.0017102
AY203940	315.149	160.802	469.495	2.9197	1.54582	2.35413e-05	0.0017331
IL10	34.2319	9.42827	59.0356	6.26155	2.64652	2.37691e-05	0.00174472
LOC100134229	777.437	509.261	1045.61	2.05319	1.03787	2.38746e-05	0.00174733
BC033373	393.052	545.833	240.271	0.440191	-1.1838	2.44023e-05	0.00176759
C21orf49	145.634	78.1599	213.107	2.72656	1.44708	2.42769e-05	0.00176759
SNORD58A	145.552	213.179	77.9244	0.365535	-1.45192	2.44347e-05	0.00176759
ZNF469	31.4636	8.38716	54.54	6.5028	2.70106	2.4382e-05	0.00176759
CNPY1	124.893	67.112	182.675	2.72194	1.44463	2.46259e-05	0.00177115
METT10D	7634.2	10113.9	5154.55	0.509652	-0.972416	2.45905e-05	0.00177115
DKFZp434A171	524.884	705.433	344.334	0.488117	-1.0347	2.50154e-05	0.00178885
SPON2	1958.2	1297.73	2618.67	2.01789	1.01284	2.49985e-05	0.00178885
LSMD1	2128.94	1419.05	2838.82	2.0005	1.00036	2.53698e-05	0.00180901
TF	77.7132	35.2408	120.186	3.41042	1.76995	2.54976e-05	0.00181294
C10orf33	1710.03	1127.11	2292.95	2.03437	1.02458	2.58006e-05	0.00182928
AK055666	52.9235	21.3005	84.5464	3.96922	1.98886	2.63941e-05	0.00186605
TNXB	749.241	349.89	1148.59	3.28272	1.71489	2.68999e-05	0.00189644
AK055254	788.54	517.23	1059.85	2.04909	1.03498	2.71886e-05	0.0019114
NEGR1	90.2477	43.9025	136.593	3.11127	1.63751	2.74022e-05	0.001921
CR598155	1982.46	1323.93	2641	1.99481	0.996253	2.76493e-05	0.0019329
ZSCAN12L1	227.272	135.164	319.38	2.36291	1.24057	2.828e-05	0.00197146
DFNA5	2038.41	1345.42	2731.41	2.03015	1.02159	2.84415e-05	0.0019772
AK055981	2914.06	1988.07	3840.05	1.93155	0.949759	2.87624e-05	0.00198843
STYK1	16.331	1.51835	31.1437	20.5115	4.35836	2.8692e-05	0.00198843
UTP15	3368.2	4461.71	2274.69	0.509826	-0.971924	2.9087e-05	0.00200531
HIC1	658.03	301.852	1014.21	3.35996	1.74844	2.96309e-05	0.00203719
WDR3	13301.7	17505.6	9097.77	0.519706	-0.944233	2.99396e-05	0.00205275
AK301549	163.884	90.784	236.984	2.61041	1.38428	3.00239e-05	0.00205289
BLNK	314.518	142.915	486.121	3.40148	1.76616	3.10408e-05	0.00211663
GDPD5	6542.26	4424.75	8659.76	1.95712	0.968729	3.12417e-05	0.00212452
rap1GAP	5097.47	6679.27	3515.67	0.526356	-0.92589	3.20474e-05	0.00217339
CMPK2	8573.23	11324.7	5821.78	0.514079	-0.959938	3.21519e-05	0.00217457
CAPG	18562.5	12743.5	24381.4	1.91324	0.93602	3.25438e-05	0.00219512
SLC2A12	554.3	349.572	759.028	2.17131	1.11857	3.26973e-05	0.00219953
ERP27	868.16	567.104	1169.22	2.06173	1.04385	3.34432e-05	0.00224366
AK125733	276.786	167.006	386.566	2.31468	1.21081	3.36635e-05	0.00224636
ANKRD20A4	1492.44	1979	1005.89	0.50828	-0.976304	3.37534e-05	0.00224636
MEIS3	32.9592	9.37052	56.5479	6.03466	2.59327	3.36974e-05	0.00224636
C7orf68	4641.37	3147.48	6135.27	1.94926	0.962929	3.3972e-05	0.00225489
PMP22	542	347.822	736.177	2.11653	1.0817	3.41787e-05	0.00225661
pp9320	4191.1	2846.15	5536.05	1.9451	0.959845	3.41585e-05	0.00225661
RHBDL3	195.662	77.856	313.469	4.02627	2.00944	3.45635e-05	0.00227599
MARS2	2884.53	3823.85	1945.22	0.508708	-0.975091	3.4776e-05	0.00228396
BC038245	60.4922	19.7821	101.202	5.11584	2.35497	3.51972e-05	0.00229952
DDX47	12994.8	17257	8732.63	0.506034	-0.982693	3.51237e-05	0.00229952
AMZ1	26.3057	7.18697	45.4243	6.32038	2.66001	3.57657e-05	0.00233056
AK092686	112.836	57.3073	168.364	2.93792	1.5548	3.64748e-05	0.00237058
MYO5B	1593.67	2111.43	1075.91	0.509564	-0.972666	3.67165e-05	0.00238009
AX746622	453.22	613.306	293.134	0.477958	-1.06504	3.79213e-05	0.00245182
ADAMTS7	1870.96	898.512	2843.41	3.16457	1.66201	3.81547e-05	0.00246053
FCGR2A	51.4374	21.3729	81.5019	3.81332	1.93105	3.85705e-05	0.00248094
CUEDC1	309.156	192.529	425.783	2.21152	1.14504	3.86816e-05	0.00248169
LIPC	83.9645	39.7234	128.206	3.22746	1.6904	3.92089e-05	0.00250265
SNORA1	114.736	175.264	54.2083	0.309296	-1.69294	3.91608e-05	0.00250265
DCP1	127.204	67.9363	186.471	2.7448	1.4567	4.03934e-05	0.00257168
ALG14	1360.74	907.739	1813.75	1.9981	0.998626	4.11777e-05	0.00260831
COBL	567.463	761.338	373.588	0.490699	-1.02709	4.11556e-05	0.00260831
DNASE2B	86.7431	42.3842	131.102	3.09319	1.62909	4.1775e-05	0.00263489
IGH	24.0471	4.87322	43.2209	8.86907	3.14878	4.18085e-05	0.00263489
POU3F2	4457.45	5892.82	3022.07	0.512839	-0.963422	4.29502e-05	0.00270002
AK309286	510.534	321.128	699.94	2.17963	1.12408	4.34666e-05	0.00272562
LRP2	492.451	299.58	685.321	2.2876	1.19384	4.37503e-05	0.00273653
DKFZp686O16111	898.323	1184.98	611.667	0.516184	-0.954041	4.63908e-05	0.00287289
GTF3C4	4542.72	5910.92	3174.52	0.53706	-0.896845	4.63887e-05	0.00287289
PLCH2	205.527	120.674	290.38	2.40631	1.26683	4.60993e-05	0.00287289
SERPINB8	5778.5	7562.51	3994.48	0.528195	-0.920857	4.62455e-05	0.00287289
KIAA1053	13.0779	1.01224	25.1436	24.8397	4.63457	4.67432e-05	0.00288755
PARK2	277.991	168.409	387.573	2.30138	1.2025	4.69484e-05	0.00288765
TLX2	1138.9	759.314	1518.49	1.99982	0.999869	4.69762e-05	0.00288765
METTL1	884.29	1192.99	575.59	0.482477	-1.05147	4.73572e-05	0.00290391
ADSSL1	577.361	378.884	775.838	2.04769	1.034	4.78088e-05	0.00291727
DUSP5P	978.632	654.085	1303.18	1.99237	0.994485	4.77059e-05	0.00291727
C14orf148	116.527	61.183	171.871	2.80913	1.49012	4.85539e-05	0.00295551
PODN	53.1256	20.1292	86.122	4.27846	2.09709	4.88693e-05	0.00296747
SLP65	302.271	140.384	464.159	3.30635	1.72524	4.91611e-05	0.00297795
GPR179	93.7253	45.1893	142.261	3.14811	1.65449	4.9555e-05	0.00299454
GIPR	2000.27	1347.72	2652.81	1.96837	0.977002	5.00336e-05	0.00301615
DKFZp434B0819	22595.1	29975.6	15214.7	0.507568	-0.978326	5.04343e-05	0.00303074
PIPOX	59.6958	28.4008	90.9908	3.20381	1.67979	5.05184e-05	0.00303074
AX747519	213.501	129.496	297.506	2.29742	1.20001	5.2288e-05	0.00312446
PARVB	119.564	63.8149	175.312	2.7472	1.45796	5.2331e-05	0.00312446
KIAA0612	2103.88	1441.25	2766.51	1.91952	0.940742	5.39269e-05	0.00321206
BC033949	154.182	88.0366	220.328	2.50268	1.32348	5.46991e-05	0.0032503
C1orf228	218.186	132.084	304.288	2.30375	1.20398	5.50397e-05	0.00326277
CCDC147	130.613	74.7909	186.436	2.49276	1.31774	5.52256e-05	0.00326603
CEACAM1	109.795	57.9005	161.689	2.79253	1.48157	5.57505e-05	0.00328545
VNN2	139.751	76.3523	203.151	2.6607	1.41181	5.58173e-05	0.00328545
URB2	5536.05	7239.03	3833.08	0.529502	-0.917293	5.6233e-05	0.00330213
SPTBN5	136.391	74.1976	198.584	2.67642	1.4203	5.63893e-05	0.00330354
STAC3	788.35	528.133	1048.57	1.98542	0.989448	5.68809e-05	0.00332454
NOC3L	7042.18	9225.76	4858.61	0.526635	-0.925124	5.70297e-05	0.00332544
NOS2	504.051	326.637	681.465	2.08631	1.06095	5.73832e-05	0.00333826
BC100293	2838.74	3733.39	1944.09	0.520732	-0.941388	5.81455e-05	0.00337474
COL5A3	20.3813	2.84875	37.9138	13.3089	3.73432	5.91835e-05	0.00342701
ZNF704	29.4319	7.4038	51.46	6.95048	2.79711	5.93384e-05	0.00342803
HMBOX1	2138.35	2792.67	1484.03	0.531401	-0.912127	5.96137e-05	0.00342806
TRPS1	79.7387	37.5976	121.88	3.24169	1.69675	5.95749e-05	0.00342806
AK126817	126.417	70.597	182.236	2.58136	1.36813	6.03861e-05	0.00345493
CD24	97.1899	50.1639	144.216	2.87489	1.52351	6.04962e-05	0.00345493
DDX10	6470.39	8519.98	4420.79	0.518873	-0.946547	6.04552e-05	0.00345493
FLJ33534	14.9044	1.33039	28.4783	21.4059	4.41994	6.17404e-05	0.00351794
BASH	297.537	136.075	459	3.37315	1.75409	6.19919e-05	0.0035187
BC012200	211.241	128.671	293.81	2.28341	1.19119	6.20359e-05	0.0035187
DACT3	1066.26	632.899	1499.62	2.36944	1.24455	6.22254e-05	0.00352145
AK091100	526.062	339.652	712.473	2.09766	1.06878	6.3133e-05	0.00356145
C2orf74	26.1643	5.88545	46.4431	7.89117	2.98024	6.32176e-05	0.00356145
TPBG	151.483	58.0161	244.95	4.22211	2.07796	6.50765e-05	0.00365791
ADSS	544.34	359.29	729.389	2.03009	1.02154	6.58391e-05	0.00369246
DKFZp761B0915	3742.57	4900.34	2584.81	0.527477	-0.92282	6.62909e-05	0.00370947
GSTA4	2154	1473.24	2834.77	1.92418	0.944241	6.64957e-05	0.0037126
MAN1A1	7296.65	4935.78	9657.52	1.95663	0.968374	6.70151e-05	0.00373325
C13orf29	277.927	173.079	382.775	2.21156	1.14506	6.74532e-05	0.00374929
ELK4	1840.6	2421.67	1259.54	0.520111	-0.943108	6.78811e-05	0.00376469
LOC100133612	215.566	133.082	298.051	2.23961	1.16325	6.82994e-05	0.00377949
ZNF682	305.776	192.096	419.457	2.18358	1.1267	6.90547e-05	0.00381283
RAB3GAP1	20937.9	27226.5	14649.3	0.538053	-0.89418	7.00918e-05	0.00386155
TFAP4	2529.76	3357.49	1702.03	0.506936	-0.980126	7.05047e-05	0.00387574
BC058012	555.674	367.677	743.67	2.02262	1.01622	7.10357e-05	0.00389635
ADAMTS13	3394.31	2310.36	4478.27	1.93834	0.95482	7.22053e-05	0.00394282
CLDN9	49.3974	20.1003	78.6944	3.91509	1.96904	7.22441e-05	0.00394282
ZNF749	899.268	1185.93	612.603	0.516558	-0.952997	7.23568e-05	0.00394282
HDAC9	2907.94	1935.93	3879.94	2.00417	1.00301	7.27973e-05	0.00395817
GMEB1	1725.44	2283.35	1167.52	0.511319	-0.967704	7.43839e-05	0.00403565
BX647993	2744.35	3598.4	1890.29	0.525315	-0.928744	7.47221e-05	0.00404521
BC042949	2865.26	3753.53	1976.99	0.526701	-0.924943	7.55787e-05	0.00408272
LSP1	1328.51	446.879	2210.14	4.94572	2.30618	7.61832e-05	0.00410649
DKFZp451I053	8350.05	10888.9	5811.24	0.533687	-0.905933	7.6385e-05	0.00410849
LARS2	10199.6	13332.8	7066.47	0.530006	-0.915918	7.69581e-05	0.00413041
AMY2A	110.511	57.8281	163.193	2.82204	1.49674	7.73695e-05	0.00414358
BC069004	200.158	117.594	282.722	2.40422	1.26557	7.90903e-05	0.00422667
HSP90AB1	173366	235075	111656	0.47498	-1.07406	7.96507e-05	0.00424752
SUOX	310.802	196.159	425.445	2.16888	1.11695	7.98836e-05	0.00425086
DLX1	749.585	471.214	1027.96	2.1815	1.12532	8.04761e-05	0.00427328
vWF-CP	3747.48	2567.34	4927.62	1.91935	0.940615	8.20161e-05	0.00434581
MYO1F	121.477	59.5638	183.391	3.0789	1.62242	8.31711e-05	0.00439767
CTSL2	2309.71	1575.78	3043.64	1.93152	0.949734	8.35156e-05	0.00440655
CEACAM20	9.75537	0	19.5107	Inf	Inf	8.37009e-05	0.00440701
MOCS1	37998.7	49562.7	26434.6	0.533357	-0.906825	8.45595e-05	0.00444285
AK291611	282.163	175.451	388.876	2.21644	1.14824	8.52266e-05	0.00446849
ULBP1	3096.2	4045.07	2147.32	0.530849	-0.913628	8.64651e-05	0.00452392
ADCY4	166.355	94.8618	237.848	2.50731	1.32614	8.74026e-05	0.0045634
COL9A3	1092.39	573.438	1611.34	2.80997	1.49055	8.90292e-05	0.00463863
CHAT	443.94	274.116	613.764	2.23907	1.1629	9.04905e-05	0.004702
HSP90AB3P	170639	231220	110058	0.475988	-1.071	9.06223e-05	0.004702
COL5A2	166.34	71.1751	261.505	3.67411	1.87739	9.25491e-05	0.00479201
AK056490	32.0853	10.2526	53.9181	5.25899	2.39479	9.35276e-05	0.00483265
DUOX2	49.6491	20.1003	79.1979	3.94013	1.97824	9.38418e-05	0.00483852
TRIM7	534.3	253.698	814.902	3.2121	1.68352	9.4029e-05	0.00483852
LOC651250	38.0037	14.5908	61.4167	4.20928	2.07358	9.46263e-05	0.00485923
AK093382	91.6036	48.8771	134.33	2.74833	1.45855	9.516e-05	0.00487661
THG1L	1108.27	1473.45	743.084	0.504315	-0.987604	9.60041e-05	0.00490978
ANKRD20A2	3455.28	4481.25	2429.3	0.542103	-0.88336	9.71999e-05	0.00494056
CLEC11A	5786.64	4098.1	7475.18	1.82406	0.867153	9.70651e-05	0.00494056
GNA13	22712.8	29306.3	16119.2	0.550026	-0.862428	9.68684e-05	0.00494056
SCD	302095	198180	406009	2.04868	1.0347	9.91471e-05	0.0050293
C11orf35	2709.22	1884.82	3533.61	1.87478	0.90672	0.000100533	0.00508923
KCNS3	51.5144	22.9779	80.0508	3.48381	1.80067	0.000101834	0.00514469
SNORD110	366.596	493.325	239.868	0.486228	-1.0403	0.000102353	0.00516047
RASSF8	228.093	138.258	317.929	2.29953	1.20134	0.000103239	0.00519464
EARS2	4801.03	6215.43	3386.63	0.544875	-0.876003	0.000104319	0.00523838
CE5B3_alpha	924.394	492.284	1356.5	2.75553	1.46233	0.000104814	0.00525271
DHX33	4800.46	6442.56	3158.36	0.490234	-1.02846	0.00010559	0.00528098
AX746995	585.006	392.723	777.29	1.97923	0.984941	0.000106347	0.00530821
ANKRD20A3	5417.06	7011.07	3823.04	0.545286	-0.874916	0.000106807	0.00532054
AX747730	1374.32	1811.73	936.911	0.517136	-0.951385	0.000107758	0.00533593
BC014430	9.47994	0	18.9599	Inf	Inf	0.000107484	0.00533593
PCDH10	8.54705	0	17.0941	Inf	Inf	0.000107708	0.00533593
ZSCAN18	2954.99	2058.43	3851.55	1.87111	0.903895	0.000108905	0.00538205
ZNF425	384.397	192.919	575.874	2.98505	1.57776	0.000109155	0.00538375
DKFZp564B1172	1003.78	1333.86	673.689	0.505065	-0.985458	0.000110746	0.00545145
SCARF1	85.9414	43.0494	128.834	2.99269	1.58144	0.000112022	0.00550341
TTLL9	954.71	441.527	1467.89	3.32458	1.73317	0.000112506	0.00551635
NKPD1	117.609	64.9573	170.26	2.6211	1.39017	0.000112927	0.00552614
ALOX15B	49.5875	20.6642	78.5108	3.79937	1.92576	0.000113649	0.00552974
BC046201	17.889	3.35486	32.4231	9.66449	3.27269	0.000113666	0.00552974
GPR19	99.4205	54.1986	144.642	2.66874	1.41616	0.000113523	0.00552974
COL6A1	5783.46	2987.83	8579.09	2.87135	1.52173	0.000114972	0.0055824
SREC	83.831	41.719	125.943	3.01884	1.594	0.000115465	0.00559545
ZBBX	10.3905	0.506118	20.2748	40.0595	5.32407	0.000115886	0.005605
IPO5	78271.1	100485	56056.8	0.557859	-0.842026	0.000116153	0.005607
GOLGA7B	108.325	34.4018	182.248	5.29764	2.40535	0.000117097	0.0056417
LY96	477.805	272.83	682.78	2.50259	1.32342	0.000117769	0.00566312
LFNG	199.929	119.387	280.471	2.34926	1.23221	0.000118321	0.00567154
TARS	36824.8	47694	25955.6	0.544211	-0.877762	0.000118399	0.00567154
2014-09-04	765.48	407.761	1123.2	2.75455	1.46182	0.000120404	0.00573584
SNORD25	385.576	518.472	252.68	0.487355	-1.03696	0.000120249	0.00573584
pp6037	2884.41	1995.28	3773.55	1.89124	0.919331	0.00012043	0.00573584
LOC644246	358.78	235.477	482.082	2.04725	1.03369	0.000122436	0.00582026
AKAP3	188.123	112.359	263.886	2.3486	1.2318	0.000123498	0.00585958
VEGFR3	233.326	128.526	338.127	2.6308	1.3955	0.00012399	0.00587175
AK124928	274.285	169.811	378.759	2.23047	1.15735	0.000124873	0.00590238
LOC388692	773.28	484.778	1061.78	2.19024	1.13109	0.000125885	0.00593896
KIAA1970	4399.17	5684.65	3113.69	0.547736	-0.868447	0.00012775	0.00601556
LOC401431	669.729	453.876	885.582	1.95115	0.964326	0.000129922	0.00610632
BC043205	400.162	261.463	538.861	2.06094	1.0433	0.000130235	0.00610953
RCL1	2787.23	3657.33	1917.13	0.524189	-0.93184	0.000131411	0.00613761
SERPINB2	853.884	1198.54	509.228	0.424873	-1.2349	0.000131179	0.00613761
TMEM132C	49.0154	20.9535	77.0774	3.6785	1.87912	0.000131571	0.00613761
LGALS1	795.466	244.574	1346.36	5.5049	2.46072	0.000134805	0.00626502
RASAL3	10242.4	6725.29	13759.4	2.04593	1.03275	0.000134574	0.00626502
ABCE1	16912.3	21742.3	12082.2	0.555701	-0.847619	0.000135768	0.00629795
INSIG1	202649	130879	274419	2.09674	1.06815	0.000136729	0.00629795
JAG1	851.103	558.614	1143.59	2.0472	1.03365	0.000136164	0.00629795
SAMD14	143.362	65.2466	221.477	3.39446	1.76318	0.000136775	0.00629795
WNT8B	609.783	398.333	821.233	2.06168	1.04382	0.000136463	0.00629795
DMGDH	22.6535	5.37933	39.9277	7.42242	2.89189	0.000137767	0.00633197
FBLIM1	282.406	111.824	452.987	4.05089	2.01824	0.000138406	0.00633908
SNORD26	464.865	656.295	273.434	0.416633	-1.26315	0.00013843	0.00633908
UNQ9427	1000.15	1298.09	702.208	0.540955	-0.88642	0.000139091	0.00635769
PROCA1	389.12	259.02	519.22	2.00456	1.00328	0.00013954	0.00636655
SNORD19B	209.842	286.87	132.814	0.462975	-1.11099	0.000139992	0.00637549
NOLC1	28765.6	37815.8	19715.3	0.521351	-0.939674	0.000140853	0.00640306
BC033983	396.643	258.47	534.815	2.06916	1.04904	0.000141501	0.00641069
parkin	224.322	139.386	309.257	2.2187	1.14972	0.000141535	0.00641069
LCT	1196.26	1574.82	817.703	0.519235	-0.94554	0.000143811	0.00650199
SNORA62	353.724	481.872	225.576	0.468123	-1.09504	0.000144786	0.00653423
AK055602	98.0912	55.1531	141.029	2.55705	1.35448	0.000145547	0.0065567
HLA-DQ	393.658	256.648	530.669	2.0677	1.04802	0.000148421	0.00667411
C15orf33	590.687	396.656	784.717	1.97833	0.984283	0.000148979	0.00668716
ELOVL6	1284.92	875.664	1694.18	1.93473	0.952134	0.000149724	0.00670856
LIPG	16.1619	2.53059	29.7932	11.7732	3.55744	0.000150018	0.00670966
CQ819111	38.9542	13.8678	64.0406	4.61793	2.20725	0.000152507	0.00680881
TTC27	2621.8	3409.39	1834.21	0.537988	-0.894355	0.000153292	0.00683163
NCL	132698	172500	92896.3	0.538529	-0.892905	0.000153739	0.00683932
PUS7	3661.35	4739.76	2582.94	0.544951	-0.875803	0.000154028	0.00683997
CTPS	29684.6	38528.9	20840.3	0.540901	-0.886563	0.000155521	0.00687611
FSCN1	2040.04	1088.34	2991.75	2.74892	1.45887	0.000155668	0.00687611
KRTCAP3	158.02	92.7507	223.289	2.40741	1.26748	0.000155206	0.00687611
PKIB	76.2998	39.0004	113.599	2.91277	1.54239	0.000160216	0.00706451
KIAA0020	7799.05	10031.2	5566.89	0.554957	-0.849551	0.000161216	0.00709606
AK095119	255.502	158.922	352.081	2.21543	1.14759	0.000161563	0.00709881
TCERG1	44647.8	57223.3	32072.3	0.560476	-0.835275	0.000162506	0.00712771
LOC388242	143.642	43.6421	243.641	5.58271	2.48097	0.000163324	0.00715099
VESPR	704.328	465.372	943.284	2.02695	1.01931	0.000163924	0.00716473
CACNA2D4	1797.88	1251.48	2344.28	1.8732	0.905506	0.000164701	0.00718609
FAM101B	8150.77	5778.46	10523.1	1.82109	0.8648	0.000168294	0.0073231
SNORA28	31.5699	52.7092	10.4306	0.19789	-2.33723	0.000168428	0.0073231
MAP3K2	4148.41	5533.3	2763.52	0.499434	-1.00163	0.00016916	0.00732937
SNORD27	419.847	584.325	255.369	0.437032	-1.19419	0.000168998	0.00732937
GPX7	17.8247	3.03671	32.6126	10.7395	3.42485	0.000169846	0.00734636
ZNHIT6	6031.1	7820.74	4241.47	0.542335	-0.882743	0.000170502	0.00736197
METAP1	21027.9	27229.6	14826.3	0.544491	-0.877019	0.000171991	0.00741342
SMPD1	1800.61	1151.78	2449.45	2.12667	1.08859	0.000172579	0.00742596
DAAM2	11375.7	14853	7898.28	0.531762	-0.911147	0.000173568	0.00745565
HSPD1	70194	91563	48825.1	0.53324	-0.907143	0.000174074	0.00746456
NBN	8999.56	11516.6	6482.47	0.562878	-0.829107	0.000175962	0.00753256
WNT10A	132.461	60.764	204.158	3.35985	1.7484	0.00017664	0.00754862
LOC648740	127.721	72.6793	182.763	2.51466	1.33036	0.000178405	0.00761102
GEM	322.497	199.731	445.264	2.22932	1.1566	0.000179108	0.007628
AK124973	80.4691	40.8947	120.044	2.93543	1.55357	0.000179985	0.00762891
CXCL16	688.482	347.374	1029.59	2.96393	1.56751	0.000179661	0.00762891
ZNF507	5472.74	7098.02	3847.45	0.542046	-0.883513	0.000180047	0.00762891
AK126833	114.343	62.1227	166.564	2.6812	1.42288	0.000180852	0.00765003
C21orf128	208.366	129.018	287.715	2.23004	1.15707	0.000183423	0.00774567
EIF2C2	5452.18	7072.43	3831.93	0.541813	-0.884134	0.000184211	0.00775269
KCNA7	13.3682	1.99559	24.7408	12.3977	3.632	0.000184062	0.00775269
AX747213	27.2328	7.90992	46.5556	5.88573	2.55722	0.000185586	0.00779744
BC069252	684.436	463.869	905.003	1.95099	0.964204	0.00018605	0.00780379
TTC23	607.848	406.214	809.482	1.99275	0.994759	0.000188913	0.00791056
H2A/l	188.528	111.796	265.26	2.37272	1.24654	0.000189882	0.00793784
SNORD21	105.839	157.245	54.4334	0.34617	-1.53045	0.00019103	0.00797248
RBM16	9545.94	12281	6810.83	0.554581	-0.850531	0.000194057	0.00808527
C20orf195	73.2541	38.4943	108.014	2.80597	1.4885	0.000195067	0.0081138
GPR17	214.467	136.118	292.815	2.15118	1.10513	0.000196722	0.00816905
BC012193	269.517	176.391	362.642	2.0559	1.03977	0.000197234	0.00817669
EFCAB4A	857.537	594.522	1120.55	1.88479	0.914406	0.000198183	0.0081781
FBXO39	99.2728	52.926	145.62	2.75138	1.46016	0.000198251	0.0081781
IL10RA	1104.54	768.469	1440.62	1.87466	0.90663	0.000197963	0.0081781
TMEM133	154.609	91.3479	217.87	2.38505	1.25402	0.000198722	0.00818401
BX537835	69.8126	102.772	36.8536	0.358596	-1.47957	0.000199748	0.0082127
MCAM	419.659	277.731	561.588	2.02205	1.01582	0.000200701	0.00823831
CD1E	117423	151504	83341.6	0.550097	-0.862243	0.000201575	0.00826061
BC034268	448.868	303.761	593.975	1.9554	0.967465	0.000206243	0.00842913
FLJ00320	3411.25	2413.77	4408.73	1.82649	0.869073	0.000206363	0.00842913
CD9	721.326	493.137	949.516	1.92546	0.945205	0.000206921	0.00843811
LAMB3	134.05	77.9862	190.114	2.43779	1.28558	0.000207313	0.00844029
TBC1D19	4363.15	5627.39	3098.92	0.550684	-0.860703	0.000207855	0.0084486
ANKRD20A1	1960.7	2529.31	1392.09	0.550382	-0.861494	0.000209305	0.00845419
CRHBP	121.62	73.2289	170.011	2.32164	1.21514	0.000208959	0.00845419
DDX31	6613.9	8513.16	4714.65	0.553808	-0.852543	0.000209686	0.00845419
Trad	12.3448	1.51835	23.1712	15.2608	3.93175	0.000208707	0.00845419
WDR36	15748.1	20022.9	11473.3	0.573008	-0.803372	0.000209413	0.00845419
C21orf122	602.627	353.172	852.081	2.41265	1.27062	0.000210776	0.0084673
KIAA1206	735.434	494.496	976.371	1.97447	0.981469	0.000211029	0.0084673
NOB1	11816.2	15371.3	8261.2	0.537445	-0.895812	0.000210426	0.0084673
HECW1	133.282	78.4345	188.13	2.39856	1.26217	0.000213954	0.00857087
AX748330	2270.07	1620.12	2920.02	1.80235	0.84988	0.000215414	0.00861551
FAM82A1	140.12	83.7997	196.44	2.34416	1.22907	0.000217341	0.00867869
AK056351	328.565	220.106	437.025	1.98552	0.989518	0.000218163	0.0086976
BC044229	96.2649	51.1037	141.426	2.76743	1.46855	0.000218519	0.00869789
UNQ5929	210.552	126.82	294.284	2.32048	1.21442	0.000219639	0.00872855
CQ819101	36.7952	13.8678	59.7227	4.30656	2.10654	0.000224329	0.00890077
TMSL3	45441.8	32890.9	57992.7	1.76319	0.818185	0.000226022	0.0089537
C16orf62	8911.26	11474.7	6347.79	0.553198	-0.854133	0.000227239	0.00897341
HPX	52.9833	24.0915	81.8751	3.39851	1.7649	0.000227076	0.00897341
BCL3	558.611	185.907	931.314	5.00958	2.32469	0.000228912	0.00902522
AK097957	4361.53	2964.49	5758.57	1.94251	0.957925	0.000230211	0.00904457
CNTNAP1	1075.26	740.356	1410.16	1.9047	0.929565	0.000230715	0.00904457
DKFZp762F112	2246.92	1575.56	2918.28	1.85222	0.889252	0.000230853	0.00904457
PNLDC1	47.2461	21.4307	73.0616	3.4092	1.76943	0.000229809	0.00904457
LOC348840	119.101	69.5124	168.69	2.42676	1.27903	0.000232598	0.00909868
AX746967	3343.57	4278.88	2408.26	0.562825	-0.829242	0.000235994	0.00921708
NAGS	183.185	113.892	252.478	2.21682	1.14849	0.00023789	0.00927658
HMGCS1	127246	91746.3	162746	1.77387	0.826901	0.000238866	0.00928037
RIOK1	10884.1	14025.7	7742.51	0.552025	-0.857194	0.000238451	0.00928037
SNAI3	299.033	170.476	427.589	2.5082	1.32665	0.000239102	0.00928037
AKAP7	518.729	325.004	712.455	2.19214	1.13234	0.000241887	0.00936454
POLM	20061.8	25851.2	14272.3	0.552094	-0.857014	0.000242021	0.00936454
SH2D4B	16.2747	0.665197	31.8841	47.9318	5.58291	0.000243058	0.00939009
SNORD86	1417.29	1851.61	982.97	0.530872	-0.913564	0.000245705	0.00947768
HLA-DRB1	342.636	224.762	460.51	2.04888	1.03484	0.000246164	0.00948071
NKRF	4779.05	6185.55	3372.56	0.545232	-0.875058	0.000249218	0.00956881
USP10	20538.2	26442.7	14633.8	0.553416	-0.853563	0.000248974	0.00956881
DLL1	732.41	340.78	1124.04	3.29844	1.72178	0.000252671	0.00968648
VAMP1	9259.53	6565.33	11953.7	1.82074	0.864522	0.000254465	0.00974031
RNF43	492.179	331.626	652.732	1.96828	0.976935	0.000256999	0.00982224
CECR4	80.473	42.8036	118.142	2.7601	1.46472	0.000260281	0.00993248
BC014312	118.112	68.2691	167.956	2.4602	1.29878	0.000263177	0.0100276
LOC646999	105.21	59.925	150.494	2.51138	1.32848	0.000265243	0.0100833
MICAL1	45229.3	32644.1	57814.4	1.77105	0.824606	0.000265851	0.0100833
SP9	91.4455	47.9803	134.911	2.81179	1.49149	0.000265479	0.0100833
DKFZp451K134	959.294	1269.98	648.609	0.510725	-0.969381	0.000267014	0.0101121
NOL6	12162.3	15514.6	8809.89	0.567844	-0.816434	0.000269204	0.0101642
NRBP2	10134.7	7186.93	13082.4	1.8203	0.864178	0.000268811	0.0101642
CSNK2A2	8493.76	10881.4	6106.14	0.561155	-0.833529	0.000271066	0.010219
HOMER3	2156.57	1435.87	2877.27	2.00385	1.00278	0.000271722	0.0102283
GZMM	261.077	127.385	394.769	3.09903	1.63182	0.000272601	0.0102459
SMG7	35840	45750.2	25929.7	0.566768	-0.81917	0.000273563	0.0102666
DKC1	24219.6	31102.9	17336.4	0.557388	-0.843246	0.000274363	0.0102812
ACSBG2	154.23	93.5172	214.944	2.29844	1.20065	0.000275334	0.0102962
LIMA1	8395.1	10797.8	5992.4	0.554965	-0.849532	0.000275589	0.0102962
ZNF396	340.218	219.411	461.025	2.10119	1.07121	0.000277354	0.0103467
KIAA1244	82.0897	38.8702	125.309	3.22378	1.68876	0.00027933	0.0104048
C10orf12	1465.33	1938.96	991.699	0.51146	-0.967306	0.000282539	0.0105087
P450-CYP21B	35.7058	12.5952	58.8165	4.66976	2.22335	0.000283662	0.0105347
FIS	23.091	5.69749	40.4845	7.10566	2.82897	0.000285274	0.0105789
TMEM38A	756.023	527.626	984.421	1.86575	0.899759	0.000285863	0.010585
PRG-3	8.0347	0	16.0694	Inf	Inf	0.000286724	0.0106011
C16orf81	121.379	70.5682	172.191	2.44006	1.28692	0.000288184	0.0106394
CXCL11	7.32097	0	14.6419	Inf	Inf	0.000289428	0.0106695
GPR68	1111.17	774.311	1448.02	1.87008	0.903098	0.000293722	0.0108118
LARP1	61414	78102.7	44725.2	0.572646	-0.804284	0.00029479	0.0108319
SNORD79	314.768	423.104	206.432	0.487899	-1.03534	0.000295135	0.0108319
BC037167	122.304	72.3758	172.232	2.37969	1.25077	0.000296044	0.0108466
CR595360	44.786	17.2804	72.2916	4.18343	2.06469	0.000296404	0.0108466
CRFG	19020.4	24311.4	13729.4	0.564732	-0.824361	0.000297935	0.0108748
TAF4B	2600.1	3306.35	1893.84	0.572789	-0.803925	0.000298047	0.0108748
COX10	3947.77	5090.86	2804.69	0.550926	-0.860069	0.00029944	0.0109097
foap-4	115.717	66.6347	164.799	2.47316	1.30636	0.000299917	0.0109111
KATNAL2	1556.8	1086.37	2027.24	1.86606	0.899998	0.000301133	0.0109374
KCNH1	25.4059	7.88104	42.9307	5.44733	2.44555	0.000301597	0.0109374
TLR7	692.666	891.731	493.602	0.553532	-0.85326	0.000301955	0.0109374
SNORA64	285.736	390.871	180.602	0.462049	-1.11388	0.000304173	0.0110018
BC034812	307.08	194.929	419.232	2.15069	1.1048	0.000305549	0.0110037
BC044934	74.3202	37.3807	111.26	2.97639	1.57356	0.000305375	0.0110037
PHF3	22710.2	28721.3	16699.1	0.581417	-0.782356	0.000304815	0.0110037
AK128703	22.8449	6.70973	38.98	5.80947	2.53841	0.000306605	0.0110259
CATX-11	18431.1	23806.2	13056	0.548429	-0.866623	0.000309346	0.0110925
RSL1D1	18431.1	23806.2	13056	0.548429	-0.866623	0.000309346	0.0110925
ATP2B2_variant_protein	28.2917	8.38716	48.1963	5.74644	2.52267	0.000309924	0.0110972
BRIX	7005.66	8968.3	5043.02	0.562316	-0.830547	0.000311744	0.0111254
CREB3L3	1392.67	761.152	2024.18	2.65936	1.41108	0.000311926	0.0111254
WARS2	1404.87	1812.97	996.758	0.549792	-0.863042	0.000312048	0.0111254
CACNA1I	432.597	287.97	577.224	2.00446	1.00322	0.000314565	0.0111992
SNORD17	75.3466	109.048	41.6453	0.3819	-1.38873	0.000315357	0.0112113
SNN	4774.19	3391.57	6156.81	1.81533	0.860229	0.000316544	0.0112375
AK022898	703.923	494.497	913.349	1.84702	0.885203	0.000319684	0.0112842
ALS2CR16	114.619	161.786	67.4523	0.416924	-1.26214	0.000320527	0.0112842
C13orf31	134.566	78.0875	191.044	2.44654	1.29074	0.000320161	0.0112842
FOXN3	31240.7	39694.2	22787.2	0.574069	-0.800703	0.00032057	0.0112842
GTPBP4	19374.4	24735.8	14013	0.566507	-0.819834	0.000319722	0.0112842
ZDHHC11	1259.82	881.015	1638.63	1.85994	0.895256	0.000318455	0.0112842
CLEC12A	37.4055	15.7043	59.1067	3.76372	1.91216	0.000324833	0.0114181
DUSP4	27.2866	9.84776	44.7254	4.54168	2.18323	0.000326975	0.0114611
LY6G5C	176.949	110.783	243.114	2.19451	1.1339	0.00032692	0.0114611
FAM120C	2377.26	3029.56	1724.96	0.569376	-0.812546	0.00032854	0.0114646
GNL3	20381.5	26002.9	14760	0.567629	-0.816979	0.000328025	0.0114646
PNPASE	11866.5	15178	8554.98	0.563645	-0.827142	0.000327572	0.0114646
Pol_mu	19031.7	24417.5	13646	0.558862	-0.839435	0.000328911	0.0114646
AK311108	175.951	112.388	239.513	2.13112	1.09161	0.000329598	0.0114725
ATXN7	12733.2	16238.1	9228.21	0.568305	-0.815262	0.000331043	0.0114907
C14orf43	13170.4	16795	9545.69	0.568364	-0.815112	0.000330935	0.0114907
AK002196	283.388	181.134	385.642	2.12904	1.09021	0.000332188	0.0115145
TIMP1	145.88	90.4805	201.279	2.22456	1.15352	0.000335022	0.0115966
SLC7A1	28984.8	39148.3	18821.3	0.480768	-1.05659	0.00033557	0.0115995
AK055351	47.623	21.2427	74.0033	3.4837	1.80062	0.000343199	0.0118468
AK056817	606.858	421.21	792.506	1.8815	0.911881	0.000350481	0.0120814
AK308704	256.753	171.938	341.568	1.98658	0.990288	0.000353381	0.0121646
C6orf225	1158.83	787.108	1530.54	1.94451	0.959409	0.000356505	0.0122552
LOC144486	411.64	272.396	550.884	2.02237	1.01604	0.000360692	0.0123821
PPEF1	147.421	89.0488	205.792	2.31101	1.20852	0.00036166	0.0123983
AB074166	133.011	79.7649	186.258	2.33509	1.22348	0.00036453	0.0124624
NR2F1	71.8335	30.6421	113.025	3.68854	1.88305	0.000364467	0.0124624
GPR18	135.91	77.2637	194.556	2.51808	1.33232	0.000366146	0.0125006
SNORD98	44.0349	66.6636	21.4061	0.321106	-1.63888	0.000368172	0.0125525
CECR6	1339.48	952.192	1726.78	1.81347	0.858756	0.000369164	0.0125692
C9orf103	522.905	359.174	686.636	1.91171	0.934862	0.000370694	0.0125977
FABP6	30.6531	11.0191	50.2872	4.56365	2.19019	0.00037101	0.0125977
PTPRJ	1133.72	779.399	1488.03	1.9092	0.932972	0.000371525	0.012598
SMARCA2	9552.91	6760.66	12345.2	1.82603	0.86871	0.000372581	0.0126167
LIFR	301.682	195.262	408.102	2.09002	1.06352	0.000375627	0.0127026
BC046483	319.619	216.997	422.241	1.94584	0.960393	0.000378829	0.0127525
C9orf93	2352.95	2997.37	1708.52	0.570005	-0.810952	0.000379047	0.0127525
CDC42EP5	8.85801	0	17.716	Inf	Inf	0.000377974	0.0127525
GnT-IX	543.402	365.536	721.269	1.97318	0.980524	0.000379146	0.0127525
YARS	35801.4	48153.6	23449.1	0.486964	-1.03811	0.00038062	0.0127848
PNPT1	12327.7	15733.3	8922.23	0.567093	-0.818342	0.000382836	0.012842
FAM13A	540.267	366.462	714.072	1.94856	0.962406	0.000383672	0.0128451
FCGBP	11206	7908.92	14503.1	1.83377	0.874811	0.000384198	0.0128451
IL26	10.5902	1.01224	20.1682	19.9244	4.31647	0.000384473	0.0128451
DKFZp451C205	4999.56	6400.36	3598.76	0.562275	-0.830653	0.000385732	0.0128699
TMEM178	107.567	59.0719	156.062	2.6419	1.40158	0.000388944	0.0129598
RPUSD4	8417.38	10779.4	6055.35	0.561752	-0.831994	0.000390497	0.0129942
CR616845	217.784	71.9127	363.655	5.0569	2.33825	0.000392372	0.0130392
TMEM59L	826.899	279.293	1374.51	4.92137	2.29906	0.000395073	0.0131115
IL15RA	229.038	147.918	310.158	2.09682	1.0682	0.00039643	0.0131349
MOBKL2B	51.4434	23.8311	79.0557	3.31734	1.73002	0.000396832	0.0131349
BBS2	12394.4	15821.2	8967.66	0.566812	-0.819058	0.000397702	0.0131426
BXDC1	1901.51	2450.19	1352.83	0.552132	-0.856916	0.000398118	0.0131426
HSP90AB1	30669.7	41982.8	19356.5	0.461058	-1.11698	0.000400422	0.0132012
KPNB1	79111	100169	58052.7	0.579546	-0.787006	0.000404612	0.0133218
ADAM21	94.1672	51.0606	137.274	2.68845	1.42677	0.000406486	0.0133658
CSNK2A1	10772.6	13680.2	7864.99	0.574916	-0.798577	0.000411772	0.0134159
DKFZp564I1782	178.423	111.174	245.673	2.20981	1.14392	0.000410292	0.0134159
GRPEL2	5122.63	6548.78	3696.47	0.564452	-0.825077	0.000411484	0.0134159
MAGEL2	383.46	220.655	546.265	2.47565	1.30781	0.000409652	0.0134159
RBM27	10412.8	13101.2	7724.41	0.589597	-0.762198	0.000409612	0.0134159
SNORD57	278.929	373.027	184.831	0.495489	-1.01308	0.000411463	0.0134159
TUSC5	151.417	93.7487	209.086	2.23028	1.15722	0.000411492	0.0134159
ACRBP	393.609	267.175	520.043	1.94645	0.960844	0.000416042	0.0135374
FBN3	32.0337	10.5996	53.4679	5.04433	2.33466	0.000417661	0.0135724
CD8B	87.9168	47.7346	128.099	2.68357	1.42415	0.00041923	0.0135888
FAM160A1	217.337	293.479	141.195	0.481107	-1.05557	0.000419256	0.0135888
FHL2	3677.93	4778.64	2577.23	0.539323	-0.890779	0.000420491	0.0136111
BRIX1	10221.2	13043	7399.33	0.567301	-0.817813	0.000421711	0.013633
SOLO	872.109	274.824	1469.39	5.34668	2.41864	0.000425585	0.0137404
FLJ00108	3242.75	2342.18	4143.33	1.769	0.822936	0.000426911	0.0137514
PAWR	1430.45	1827.7	1033.2	0.565304	-0.822902	0.000427028	0.0137514
CNOT6L	16591	21008.5	12173.5	0.579456	-0.787229	0.000428779	0.01379
ZNF202	3466.23	4412.75	2519.7	0.571004	-0.808426	0.000431764	0.0138681
SLC9A3	3358	2433.56	4282.44	1.75975	0.815369	0.000433609	0.0139095
GATA1	24.3156	8.04012	40.5911	5.04856	2.33587	0.000434647	0.0139249
IL1F6	116.207	69.5701	162.844	2.34072	1.22695	0.000435861	0.0139459
ATIC	26826.2	34375.1	19277.3	0.560792	-0.834463	0.000439807	0.0140541
TSHZ3	2385.9	1698.24	3073.57	1.80985	0.85587	0.000441933	0.014104
RPF2	2072.16	2663.51	1480.81	0.555963	-0.84694	0.000445266	0.0141922
LOC100133991	1778.9	1265.11	2292.69	1.81225	0.857782	0.000448202	0.0142494
TCP11L1	3291.2	4165	2417.4	0.580408	-0.784862	0.000448163	0.0142494
KALRN	307.514	191.762	423.265	2.20724	1.14224	0.000450437	0.0142864
SNORD96A	549.201	716.698	381.703	0.532585	-0.908916	0.00045051	0.0142864
BC071813	79.5039	42.7312	116.277	2.72112	1.4442	0.000465213	0.0147339
SNORD56	185.629	253.553	117.704	0.464218	-1.10713	0.000467373	0.0147836
KTELC1	4024	5122.06	2925.94	0.571242	-0.807826	0.000471041	0.0148623
OCTM4	50.3493	23.325	77.3736	3.3172	1.72997	0.000471053	0.0148623
MDSRP	4106.44	5225.14	2987.75	0.571802	-0.806413	0.000471841	0.0148652
RILP	394.893	262.606	527.18	2.0075	1.0054	0.000472337	0.0148652
RBM19	8893.85	11664.7	6123.01	0.524918	-0.929837	0.000475493	0.0149457
AX748062	122.348	73.8795	170.817	2.3121	1.2092	0.000476216	0.0149496
PWP2	13833.7	17798.2	9869.24	0.554509	-0.850717	0.000479182	0.0150238
KLKB1	27.327	7.21585	47.4382	6.57417	2.71681	0.000480825	0.0150251
KNDC1	60.0621	30.4542	89.6699	2.94442	1.55798	0.000481386	0.0150251
MYO1F_variant_protein	67.6732	35.3998	99.9465	2.82336	1.49741	0.000481632	0.0150251
RRP15	2936.22	3752.87	2119.56	0.564783	-0.824231	0.000481001	0.0150251
AF007131	164.503	103.264	225.741	2.18607	1.12834	0.000484751	0.0150704
SLC26A11	1685.88	1210.2	2161.56	1.78612	0.836831	0.000484668	0.0150704
ZNF317	8092.8	10200.9	5984.68	0.58668	-0.769354	0.000484896	0.0150704
AK056246	369.603	254.363	484.842	1.9061	0.930624	0.00048623	0.015079
HORMAD2	66.3316	33.0425	99.6207	3.01492	1.59212	0.000486985	0.015079
IER3	1559.11	1136.46	1981.76	1.74379	0.802229	0.000486529	0.015079
RSF1	7751.16	9819.29	5683.04	0.578762	-0.788957	0.000488458	0.0151059
ASCL2	20.2893	5.69749	34.8812	6.1222	2.61405	0.000490479	0.0151496
IRF5	466.35	319.58	613.119	1.91851	0.939987	0.000492734	0.0152005
KIAA0709	7269.39	5292.83	9245.95	1.74688	0.804783	0.000494557	0.0152379
PPEF-1	123.686	73.3445	174.027	2.37273	1.24655	0.0004959	0.0152604
BXDC2	3443.11	4372.79	2513.43	0.57479	-0.798893	0.000499334	0.0153471
TPPP	641.174	443.725	838.623	1.88996	0.918358	0.000500137	0.0153529
DHX35	8394.56	10656.4	6132.75	0.5755	-0.797111	0.000501191	0.0153664
EIF3A	87450.3	110105	64795.4	0.588486	-0.764919	0.000502021	0.0153729
LOC284440	454.302	310.672	597.932	1.92464	0.944586	0.000502976	0.0153833
BAI1	729.312	500.757	957.867	1.91284	0.935714	0.00050361	0.0153838
BC036441	527.593	370.049	685.138	1.85148	0.888678	0.000505965	0.0154369
AK095554	826.473	586.538	1066.41	1.81814	0.862463	0.000508945	0.0154711
CRB1	17.9445	4.52618	31.3628	6.92921	2.79269	0.000508197	0.0154711
TCRg	75.1985	42.6734	107.724	2.52437	1.33592	0.000508403	0.0154711
CYP21A2	49.1958	17.2804	81.1111	4.69381	2.23076	0.000512149	0.0155495
CTCF	39704.8	50508.1	28901.5	0.572216	-0.805369	0.000513483	0.0155711
LGALS4	91.5453	49.6725	133.418	2.68596	1.42544	0.000517231	0.0156657
FOXJ3	21378.6	27081.6	15675.7	0.578832	-0.788783	0.000519177	0.0157056
BC035067	1339.48	1733.98	944.985	0.544981	-0.875723	0.00052412	0.0158168
LHX2	55.9698	5.85657	106.083	18.1135	4.17899	0.000524002	0.0158168
Shoca-1	13.0131	0	26.0262	Inf	Inf	0.000525671	0.0158444
ANKRD24	456.937	313.55	600.325	1.91461	0.937047	0.000527401	0.0158582
FLJ10357	958.257	323.73	1592.78	4.9201	2.29869	0.00052678	0.0158582
ddb2	11842.5	8676.18	15008.9	1.7299	0.790687	0.000529627	0.015906
BC042955	273.421	186.427	360.415	1.93328	0.951049	0.00053261	0.015968
SLC25A29	14439.3	10672.9	18205.7	1.70579	0.770442	0.00053297	0.015968
GLIS3	28.5394	9.71756	47.3612	4.87377	2.28504	0.000533701	0.0159707
PSD	1981.02	1430.62	2531.42	1.76945	0.823305	0.00054102	0.0161703
SLCO2A1	27.7262	9.37052	46.0818	4.91774	2.298	0.000542025	0.016181
LOC100128288	920.206	617.326	1223.09	1.98126	0.986421	0.000544401	0.0162325
ICERE-1	359.655	243.98	475.329	1.94823	0.962165	0.000549166	0.0163551
GRIP1	285.204	188.451	381.958	2.02683	1.01922	0.000550135	0.0163644
H2AFY2	252.698	170.564	334.833	1.9631	0.973134	0.000554006	0.0164403
MACROH2A2	252.698	170.564	334.833	1.9631	0.973134	0.000554006	0.0164403
AK094828	714.406	505.848	922.963	1.82458	0.867567	0.000557118	0.0165131
CR611239	3408.81	4384.28	2433.33	0.555012	-0.849408	0.000558594	0.0165176
JPH3	788.84	561.435	1016.25	1.81009	0.856059	0.000558019	0.0165176
NAF1	2566.39	3260.01	1872.77	0.574467	-0.799704	0.000561108	0.0165723
pp13624	4214.41	5285.99	3142.84	0.59456	-0.750106	0.000563174	0.0166136
SLC35F3	131.606	32.6666	230.545	7.05752	2.81916	0.000564336	0.0166283
MAK16	6695.77	8455.35	4936.19	0.583795	-0.776466	0.000570509	0.0167903
CDRT4	928.592	662.399	1194.79	1.80372	0.850979	0.000576199	0.0169378
C5orf62	4236.13	3142.83	5329.44	1.69575	0.76192	0.000580377	0.0170406
ITIH3	258.503	344.626	172.38	0.500194	-0.999439	0.000582063	0.01707
NR1D1	4345.69	5590.95	3100.43	0.554545	-0.850623	0.000584057	0.0171084
ITGB7	1090.76	761.96	1419.56	1.86303	0.897651	0.000586133	0.017149
MCC	191.335	122.077	260.593	2.13467	1.09401	0.000587169	0.0171592
ad24	3481.75	4672.25	2291.25	0.490394	-1.02799	0.00058834	0.0171733
FAAH2	565.235	739.503	390.967	0.528688	-0.919511	0.000589811	0.0171962
ABCA7	20005.1	14584.7	25425.4	1.74329	0.801816	0.000591475	0.0172246
KIAA1412	2221.53	1484.44	2958.61	1.99308	0.995	0.000602195	0.0175163
MTPAP	6010.4	7622.25	4398.54	0.577066	-0.793193	0.000607518	0.0176506
C9orf139	87.744	42.6446	132.843	3.11513	1.63929	0.000610395	0.0176724
MAN1C1	246.562	97.4066	395.717	4.06253	2.02238	0.00060972	0.0176724
NCALD	192.79	123.855	261.724	2.11314	1.07939	0.000610042	0.0176724
LLGL2	3851.18	2805.58	4896.79	1.74537	0.803536	0.000614008	0.0177564
C14orf49	794.477	1010.9	578.054	0.571821	-0.806365	0.000616259	0.0178009
TMEM2	2229.29	1490.99	2967.58	1.99034	0.993014	0.000617859	0.0178059
hCG_1995134	7919.33	10094.4	5744.26	0.569055	-0.813361	0.000617808	0.0178059
DCST2	127.684	78.2612	177.107	2.26302	1.17825	0.000619642	0.0178367
MFHAS1	14028.1	17535.7	10520.5	0.59995	-0.737086	0.000623304	0.0179214
BC047427	110.251	69.3391	151.164	2.18006	1.12437	0.000626438	0.0179908
VSIG8	36.9655	15.2271	58.7039	3.85523	1.94682	0.000633245	0.0181654
SCN3B	207.658	131.302	284.013	2.16305	1.11307	0.000634054	0.0181677
FHDC1	199.618	129.018	270.218	2.09442	1.06655	0.000638105	0.0182628
PPTC7	8187.92	10229.4	6146.47	0.600864	-0.734889	0.000642088	0.0183348
TGFBRAP1	8635.72	11121.2	6150.28	0.553025	-0.854584	0.000641981	0.0183348
PAX6	4680.01	3267.21	6092.81	1.86484	0.89905	0.000648228	0.0184889
BC069257	217.617	139.487	295.747	2.12024	1.08423	0.00065277	0.0185973
KLHDC10	4602.9	5770.87	3434.93	0.59522	-0.748506	0.000657934	0.018723
ZNF329	123.97	75.3112	172.629	2.29221	1.19674	0.000661624	0.0188065
BX648455	1828.42	1342.17	2314.67	1.72458	0.786241	0.000662514	0.0188104
CDIE	49216.6	62662.2	35771.1	0.570856	-0.808801	0.000664423	0.0188432
PEX5	25389.2	32028.2	18750.3	0.585431	-0.772429	0.000666526	0.0188814
C11orf67	948.116	683.831	1212.4	1.77295	0.826155	0.000671381	0.0189974
BC071770	133.081	81.2255	184.937	2.27684	1.18703	0.000675407	0.0190896
CR621467	276.156	189.131	363.181	1.92026	0.941301	0.000677264	0.0190988
HRH1	26.4124	4.33822	48.4865	11.1766	3.48241	0.000677262	0.0190988
BC036500	134.431	82.1364	186.726	2.27336	1.18483	0.000678196	0.0191035
ANAPC1	34269.6	42959.4	25579.8	0.59544	-0.747972	0.000687482	0.0193433
BC067269	421.083	571.658	270.508	0.473199	-1.07948	0.000691421	0.0194322
CSNK1G3	1339.06	1774.39	903.724	0.509314	-0.973373	0.000695303	0.0195193
BX647987	720.683	450.868	990.497	2.19687	1.13545	0.000699235	0.0196077
DKFZp451I0318	6.00307	0	12.0061	Inf	Inf	0.000705529	0.0197619
BCAS4	7141.49	5276.42	9006.56	1.70695	0.771418	0.00071812	0.0200921
USP4	13630.1	17111.9	10148.4	0.593065	-0.753738	0.000718929	0.0200922
DIRC3	41.0519	14.4028	67.7011	4.70055	2.23283	0.00072056	0.020093
FBXO15	318.626	220.988	416.264	1.88365	0.913532	0.000720569	0.020093
THNSL1	1628.26	2073.29	1183.23	0.5707	-0.809195	0.000722492	0.0201241
KANK3	907.741	558.065	1257.42	2.25317	1.17196	0.000730311	0.0203192
SRPK3	978.045	696.483	1259.61	1.80853	0.854815	0.00073205	0.020345
PNMAL2	445.485	306.175	584.795	1.91	0.933572	0.000736051	0.0204107
ZNF610	240.008	138.952	341.064	2.45454	1.29545	0.000735319	0.0204107
FAT4	6.71681	0	13.4336	Inf	Inf	0.000740292	0.0204221
HIST1H3D	97.4535	58.0596	136.847	2.35702	1.23696	0.000738792	0.0204221
PCDH9	4136.44	5185.43	3087.44	0.595407	-0.748052	0.000740553	0.0204221
SOAT2	276.197	366.461	185.932	0.507372	-0.978884	0.00073873	0.0204221
TRAF6	2427.05	3053.16	1800.94	0.58986	-0.761556	0.000740372	0.0204221
KCNN3	183.546	245.918	121.175	0.492745	-1.02109	0.000744145	0.0204759
ZNF460	499.004	638.741	359.266	0.562459	-0.83018	0.000743858	0.0204759
BC144419	18.9214	4.68526	33.1575	7.07699	2.82314	0.000746059	0.020494
KCNN4	333.403	444.275	222.531	0.500886	-0.997446	0.000746444	0.020494
DQ601694	7.04554	0	14.0911	Inf	Inf	0.00074912	0.0205448
CGREF1	620.181	411.796	828.566	2.01208	1.00869	0.000752579	0.020617
CTSO	256.051	103.697	408.404	3.93842	1.97762	0.000756225	0.0206715
RAET1G	237.637	159.4	315.873	1.98164	0.986694	0.000755435	0.0206715
LIG3	15484.9	19425.4	11544.3	0.594288	-0.750766	0.000763676	0.0208524
AK094156	474.478	332.219	616.738	1.85642	0.892521	0.000766379	0.0209033
C11orf92	27.9707	9.71756	46.2239	4.75674	2.24997	0.000768309	0.0209331
SNORA48	290.152	418.23	162.074	0.387523	-1.36764	0.00077032	0.0209421
SNORD6	98.0988	146.935	49.2625	0.335267	-1.57662	0.000770182	0.0209421
TMSB10	34128.8	23576.6	44681	1.89514	0.922305	0.000771643	0.0209553
DKFZp762B162	272.396	184.85	359.941	1.9472	0.961404	0.000774226	0.0210026
X06774	85.2643	50.3665	120.162	2.38575	1.25444	0.000778707	0.0211012
AK125871	69.3625	99.2	39.5249	0.398436	-1.32758	0.000795212	0.0214099
LSG1	6962.98	8742.1	5183.87	0.592978	-0.75395	0.000795247	0.0214099
RASGRP3	281.805	190.679	372.931	1.95581	0.967764	0.00079321	0.0214099
SNORA71C	81.6615	116.987	46.3365	0.396084	-1.33612	0.000792106	0.0214099
TTYH3	26348.8	19417.6	33280	1.71391	0.777292	0.000794107	0.0214099
UNQ638	2357.53	1754.51	2960.55	1.68739	0.754795	0.000791327	0.0214099
HIST1H2AC	184.57	111.131	258.01	2.32169	1.21517	0.000802511	0.0215822
ACAT2	264.394	351.017	177.77	0.506443	-0.981529	0.000805347	0.0216284
NAT10	39135.7	49268.9	29002.4	0.588656	-0.764503	0.000805962	0.0216284
CCDC86	4521.56	5801.08	3242.04	0.558869	-0.839418	0.000808339	0.0216689
MXD3	6947.39	5212.03	8682.74	1.6659	0.736304	0.000812505	0.0217514
RGAG4	288.449	175.364	401.534	2.28971	1.19517	0.000813162	0.0217514
PCDH21	17360.2	21797.2	12923.3	0.59289	-0.754164	0.000822288	0.0219485
SFRS2B	8357.2	10656.5	6057.93	0.568475	-0.814831	0.000821582	0.0219485
AK056626	32.2156	13.9545	50.4768	3.61725	1.85489	0.000831226	0.022148
CPA4	212.899	284.918	140.881	0.494463	-1.01607	0.000831539	0.022148
MUC20	469.255	328.358	610.151	1.85819	0.893896	0.000839664	0.0223406
LAIR-2	113.313	69.1076	157.519	2.27933	1.18861	0.000842569	0.022394
PTA	1162.66	1616.69	708.629	0.438322	-1.18994	0.000847469	0.0225003
BC084573	35.716	8.54624	62.8857	7.35828	2.87937	0.000849207	0.0225225
PDZD8	4685.28	5847.36	3523.21	0.602529	-0.730897	0.000852793	0.0225936
RNF169	12644.1	15831	9457.24	0.597387	-0.743261	0.000861844	0.0228092
HCP5	259.109	155.25	362.968	2.33796	1.22525	0.000865358	0.0228537
ZBTB39	8127.96	10162	6093.97	0.599685	-0.737724	0.000865019	0.0228537
POLR1C	4537.09	5773.4	3300.77	0.57172	-0.806618	0.000868754	0.0229118
XPOT	21296.5	26657.2	15935.8	0.597805	-0.742254	0.000870311	0.0229118
hairless	375.418	257.66	493.176	1.91406	0.936634	0.000869802	0.0229118
BC041417	391.367	270.256	512.479	1.89628	0.923169	0.00087227	0.0229391
BC144418	18.6104	4.68526	32.5356	6.94425	2.79582	0.000875828	0.0229843
DAB2	1209.34	1638.38	780.31	0.476271	-1.07015	0.000875733	0.0229843
CHI3L2	340459	254661	426257	1.67382	0.743148	0.00087955	0.0230577
D29	4659.11	5832.27	3485.95	0.597701	-0.742505	0.000892308	0.0233447
FLJ42709	11.7639	1.67743	21.8503	13.0261	3.70333	0.000892369	0.0233447
REPS2	144.387	95.296	193.478	2.03029	1.02169	0.000904821	0.0236457
SLC6A8	3931.5	2401.15	5461.85	2.27468	1.18566	0.000906739	0.023671
DKFZp761P221	61.716	89.8006	33.6314	0.374512	-1.41692	0.000912306	0.0237914
KPNA4	11262.7	14136.2	8389.26	0.593462	-0.752773	0.000920307	0.0239751
RDH5	240.146	162.191	318.101	1.96128	0.971793	0.000924943	0.0240707
AL831948	48.6147	23.9902	73.2392	3.05289	1.61017	0.000928737	0.0241443
BAIAP2L2	435.194	306.971	563.418	1.83541	0.876105	0.00093467	0.024248
UNQ9336	103.064	61.4434	144.684	2.35475	1.23557	0.000933744	0.024248
KIAA0914	512.698	357.222	668.174	1.87047	0.903404	0.000939565	0.0243497
SLAMF8	344.581	237.141	452.022	1.90613	0.93065	0.000942522	0.024401
NOP16	1808.2	2311.84	1304.56	0.564297	-0.825474	0.000943655	0.024405
GDPD3	1431.69	1053.86	1809.51	1.71702	0.779911	0.000945184	0.0244192
PATL2	382.308	234.942	529.674	2.25448	1.1728	0.000949561	0.0245069
DGCR6	2184.87	1612.96	2756.78	1.70915	0.773277	0.000953799	0.0245909
GNL3L	5693.65	7123.27	4264.04	0.598607	-0.740318	0.000957678	0.0246654
EFCAB4B	5097.88	6590.93	3604.83	0.546937	-0.870552	0.000961933	0.0247494
BC020234	155.691	101.586	209.797	2.06521	1.04629	0.000964472	0.0247892
PPAT	9597.87	11983	7212.77	0.601919	-0.732359	0.000980718	0.0251808
DPH2	5457.33	6912.81	4001.85	0.578903	-0.788606	0.000983674	0.0252308
ADNP2	8389.92	10453.7	6326.14	0.605158	-0.724617	0.000988828	0.0252959
AK095700	8290.36	6199.39	10381.3	1.67457	0.743793	0.000989252	0.0252959
BFSP2	64.1629	28.8056	99.5201	3.45488	1.78864	0.000988394	0.0252959
UNQ694	209.121	279.191	139.051	0.498049	-1.00564	0.000994827	0.0254124
MAGEA5	64.9462	34.8502	95.0421	2.72717	1.4474	0.00100318	0.0255995
DLK2	783.498	493.296	1073.7	2.17658	1.12206	0.00101149	0.0257852
DKFZp434K0614	3163.26	3948.35	2378.17	0.602319	-0.7314	0.00101253	0.0257853
C21orf58	15413.8	11483.4	19344.2	1.68453	0.752348	0.00101485	0.0258182
ZNF521	7792.34	9686.6	5898.09	0.608892	-0.715742	0.00101593	0.0258193
SNORD88B	210.833	284.918	136.747	0.479951	-1.05904	0.00102087	0.0259184
REEP1	526.495	295.329	757.66	2.56548	1.35923	0.00102574	0.0260157
NKD2	22154.6	13503.5	30805.7	2.28132	1.18987	0.00102731	0.0260291
BMP2K	6149.99	7646.91	4653.08	0.608491	-0.716691	0.00103578	0.0262169
RLIM	20618.3	25779.7	15457	0.599581	-0.737973	0.00103767	0.0262176
ROPN1B	370.921	261.145	480.696	1.84072	0.880271	0.00103791	0.0262176
LTV1	6342.43	7982.43	4702.44	0.5891	-0.763416	0.00104136	0.0262784
AK054880	110.857	67.4879	154.226	2.28524	1.19234	0.0010444	0.0262835
ZNF114	61.0271	34.3152	87.739	2.55686	1.35437	0.00104347	0.0262835
cN5H6.4	399.927	286.64	513.214	1.79045	0.840321	0.00104473	0.0262835
NCRNA00173	951.278	689.817	1212.74	1.75806	0.813984	0.00104889	0.0263617
KIAA0090	16457.3	20519.5	12395.1	0.604065	-0.727224	0.00105095	0.0263868
SEH1L	13736.5	17229.8	10243.3	0.594508	-0.750232	0.00106162	0.026628
RASGRP1	41946	52349.2	31542.7	0.602544	-0.730861	0.00106391	0.0266587
SNORD45A	123.082	168.134	78.031	0.464101	-1.10749	0.00106748	0.0267212
CLIC6	113.268	44.4664	182.071	4.09456	2.03371	0.0010699	0.0267403
HCK	239.156	126.734	351.578	2.77415	1.47205	0.00107038	0.0267403
ZEB1	22346.5	27773	16920	0.609225	-0.714954	0.0010748	0.0268238
MAP2	41.7891	21.2139	62.3644	2.93979	1.55572	0.00107638	0.0268363
CLSPN	10296.7	12828.7	7764.65	0.605257	-0.724381	0.00107803	0.0268507
C9orf95	2336.87	1725.06	2948.69	1.70933	0.773431	0.00108302	0.0268946
HOXD8	344.248	218.486	470.011	2.15122	1.10515	0.00108153	0.0268946
JKTBP	48580.2	61409.5	35750.9	0.582172	-0.780482	0.00108262	0.0268946
WDR4	2527.86	3495.91	1559.8	0.446179	-1.16431	0.00108435	0.0269007
C17orf39	10250.9	12882.8	7618.93	0.591404	-0.757784	0.00110019	0.027214
EVI2B	2386.31	1759.5	3013.11	1.71248	0.776085	0.00110018	0.027214
PATL1	23232	29194	17269.9	0.591556	-0.757412	0.00110025	0.027214
C18orf18	33.6406	15.8923	51.3889	3.23357	1.69313	0.00110166	0.0272218
C9orf173	492.827	353.173	632.481	1.79085	0.840647	0.00110763	0.0273378
GEMIN5	6249.11	7786.01	4712.2	0.605214	-0.724483	0.00110854	0.0273378
AX747167	144.454	94.2979	194.61	2.06377	1.04529	0.00111208	0.027398
GSTTP2	25.4931	8.38716	42.599	5.07907	2.34456	0.00111437	0.0274273
KIAA0247	9657.59	12077.1	7238.08	0.599322	-0.738596	0.00111713	0.0274411
PELI1	7599.4	9507.53	5691.28	0.598607	-0.740318	0.00111632	0.0274411
NLN	1813.04	2429.23	1196.85	0.492689	-1.02125	0.00112143	0.0275197
PLD6	734.669	944.266	525.072	0.556063	-0.846679	0.00112619	0.0276093
KIAA0947	12179	15070.3	9287.63	0.616288	-0.698324	0.00113148	0.0277117
VWA3B	7.45218	0.665197	14.2392	21.4059	4.41994	0.0011347	0.0277635
LARS	36529.1	45877.9	27180.3	0.59245	-0.755235	0.00114218	0.0279192
SF3B3	60334.1	75510	45158.1	0.598042	-0.741681	0.00114906	0.0280597
C4orf3	11626.6	8816.88	14436.3	1.63735	0.711366	0.00115159	0.028094
CACNG4	42.3011	20.2594	64.3427	3.17595	1.66719	0.00115655	0.0281325
LOC441476	495.85	356.181	635.52	1.78426	0.835327	0.00115648	0.0281325
NEUROG2	315.575	218.92	412.231	1.88302	0.913049	0.00115608	0.0281325
DDX20	8043.65	10097.1	5990.22	0.593262	-0.753258	0.00115983	0.028185
BC013599	695.632	504.763	886.5	1.75627	0.812514	0.00116474	0.0282767
TPTE2	16.7184	4.52618	28.9107	6.38743	2.67524	0.00116887	0.0283494
RGS3	614.463	439.098	789.829	1.79875	0.846998	0.00117313	0.0284252
TPST1	1537.15	1127.8	1946.49	1.72592	0.787366	0.00118201	0.0286123
ACVR2A	445.997	308.243	583.752	1.89381	0.921288	0.00118901	0.0286416
BX647792	24.6862	8.01124	41.3611	5.16288	2.36818	0.00118845	0.0286416
C3AR1	108.736	68.0376	149.434	2.19635	1.13511	0.00118679	0.0286416
MB	5.6003	0	11.2006	Inf	Inf	0.00118474	0.0286416
QTRTD1	5120.53	6429.11	3811.95	0.592921	-0.754088	0.0011901	0.0286416
RAB17	17.6644	4.17914	31.1496	7.4536	2.89794	0.00118976	0.0286416
BC027846	57.5939	12.9133	102.274	7.92006	2.98551	0.00119285	0.0286524
BC036635	413.403	255.954	570.852	2.23029	1.15723	0.00119255	0.0286524
MYCN	2263.41	1698.49	2828.32	1.66519	0.73569	0.00119552	0.0286891
FAM132B	2004.58	1499.31	2509.85	1.674	0.743303	0.00120189	0.0288068
PLEKHN1	68.2204	36.3108	100.13	2.75759	1.46341	0.00120274	0.0288068
AX748379	892.147	1134.51	649.783	0.572743	-0.804041	0.00120567	0.0288419
SNORD18C	165.1	222.926	107.273	0.481207	-1.05527	0.00120651	0.0288419
KIAA1595	8970.49	11234.6	6706.41	0.596944	-0.744332	0.00121279	0.0289443
LRFN2	6.91819	0	13.8364	Inf	Inf	0.00121311	0.0289443
BC045769	2741.48	1982.5	3500.45	1.76567	0.820218	0.00121521	0.0289554
HNRPDL	51078.2	64439.4	37716.9	0.585309	-0.772731	0.0012159	0.0289554
USP1	34567.1	43074.9	26059.3	0.604976	-0.72505	0.00122359	0.0291106
LOC286016	477.53	335.574	619.486	1.84605	0.884443	0.00122747	0.0291753
PCSK6	261.873	165.806	357.939	2.15879	1.11022	0.0012295	0.0291956
DKFZp434O209	11181.1	14079.8	8282.39	0.588244	-0.765513	0.00123118	0.0292079
BC014360	419.845	259.467	580.222	2.2362	1.16105	0.00123908	0.0292505
C6orf94	2406.68	3020.29	1793.06	0.593671	-0.752265	0.00124001	0.0292505
INO80	9260.74	11499.4	7022.1	0.61065	-0.711582	0.00123693	0.0292505
RAD50	11624.9	14384.6	8865.25	0.616303	-0.698288	0.00123694	0.0292505
SH3BGR	685.5	497.982	873.019	1.75311	0.809919	0.00123874	0.0292505
SYDE2	825.283	1037.15	613.421	0.591451	-0.75767	0.00123857	0.0292505
CLPB	11180.8	14077.6	8284	0.588452	-0.765002	0.00124378	0.0293116
SMTN	7388.38	5072.75	9704.01	1.91297	0.935812	0.00124618	0.0293405
ZNF473	4954.65	6157.16	3752.14	0.609395	-0.714551	0.00124805	0.0293568
METTL4	4102.87	3013.1	5192.64	1.72336	0.785222	0.00124933	0.0293571
PTCRA	1665.44	2266.76	1064.11	0.46944	-1.09099	0.00125041	0.0293571
PTP4A3	1610.35	1195.32	2025.37	1.69442	0.760791	0.00125281	0.0293856
CUGBP1	12758.4	16920.8	8595.86	0.508004	-0.977089	0.00125891	0.0294733
RASGRP	33745.5	41735.4	25755.5	0.617116	-0.696387	0.00125808	0.0294733
PAR5	752.931	990.048	515.814	0.520999	-0.940648	0.00126012	0.0294739
FBP2	10.7238	0	21.4476	Inf	Inf	0.00126961	0.0296682
DKFZp686I0230	552.174	726.75	377.598	0.519571	-0.944608	0.00128367	0.0299688
C4BPB	62.4113	35.0817	89.741	2.55806	1.35505	0.00130007	0.0302592
KIAA1259	8963.14	11119.2	6807.11	0.612196	-0.707935	0.00129778	0.0302592
TMEM8A	21293.7	15947.8	26639.5	1.67042	0.740211	0.00129874	0.0302592
TNRC4	457.719	324.714	590.723	1.81921	0.863313	0.00130096	0.0302592
NPTXR	486.003	299.768	672.237	2.24252	1.16512	0.00130457	0.0303149
IRF7	1489.31	978.625	2000	2.04369	1.03117	0.00131011	0.0304152
ESAM	207.598	141.816	273.381	1.92772	0.946896	0.00131354	0.030431
FZD7	579.452	414.008	744.896	1.79923	0.84738	0.00131377	0.030431
LOC400713	32.6744	12.2481	53.1006	4.3354	2.11617	0.00131445	0.030431
YARS2	3959.41	4988.65	2930.17	0.587367	-0.767667	0.00131664	0.0304536
CCDC46	2117.69	1559.22	2676.16	1.71635	0.77934	0.00132124	0.0305317
CLDN4	43.2429	20.1292	66.3566	3.29654	1.72095	0.00132449	0.0305502
CTSU	1572.4	1150.55	1994.25	1.7333	0.793525	0.00132362	0.0305502
UNC45B	17.9073	5.0323	30.7824	6.11697	2.61282	0.00132762	0.030594
PAK1IP1	3056.07	3830.44	2281.7	0.595677	-0.747398	0.00133498	0.0307353
FBLN1	1653.65	1011.09	2296.21	2.27103	1.18335	0.00133724	0.0307591
FAM43A	25.7112	10.5707	40.8517	3.86461	1.95032	0.00133957	0.0307841
AX747639	59.9791	28.2271	91.7312	3.24976	1.70033	0.00134802	0.0308931
MYST2	14604.5	18239.3	10969.6	0.601431	-0.73353	0.00134589	0.0308931
USP7	99406.8	123781	75032.2	0.606166	-0.722214	0.00134792	0.0308931
DKFZp686K23100	1312.65	1651.41	973.901	0.589741	-0.761847	0.00135981	0.0311347
ATP1B2	289.788	130.782	448.794	3.43162	1.77889	0.00136985	0.0313072
VIPR2	1806.72	1334.4	2279.04	1.70791	0.772234	0.0013686	0.0313072
IFIT3	200.751	134.441	267.061	1.98646	0.990199	0.00137359	0.0313365
MRC2	11697.7	8698.19	14697.2	1.68968	0.756752	0.00137365	0.0313365
AK097158	21.6492	7.50513	35.7933	4.76918	2.25374	0.00137619	0.0313575
TSR1	16559.4	20713.3	12405.4	0.598909	-0.739591	0.00137779	0.0313575
USP36	11593.8	14516.6	8670.93	0.59731	-0.743449	0.00137834	0.0313575
BC032874	16.9143	4.3671	29.4615	6.74625	2.75409	0.00138297	0.0314343
LOH11CR1F	28.8373	11.0479	46.6267	4.22039	2.07738	0.00138774	0.031514
AX747174	1431.03	1784.18	1077.88	0.604131	-0.727067	0.00139555	0.0316626
MCM3	76135.1	95012.4	57257.8	0.602635	-0.730643	0.00142028	0.0321942
C8orf85	246.491	164.707	328.276	1.9931	0.995014	0.00142161	0.0321952
DKFZp434M104	6004.37	7405.3	4603.45	0.621643	-0.685842	0.00142636	0.0322442
SHOX2	230.765	155.915	305.615	1.96014	0.970958	0.0014258	0.0322442
WINS1	1216.9	1526.83	906.97	0.594022	-0.751411	0.00143111	0.0323223
CR597260	787.654	310.24	1265.07	4.0777	2.02776	0.00143637	0.0324119
HSP105_beta	9133.74	14464.2	3803.32	0.262948	-1.92715	0.00144208	0.0325113
RAP1GAP	30633.2	38168.4	23098.1	0.605162	-0.724608	0.00144403	0.0325258
BAIAP3	1005.78	743.451	1268.1	1.7057	0.770361	0.00144718	0.0325673
CR598484	661.523	474.223	848.823	1.78992	0.839898	0.00146359	0.0328616
FILIP1	36.9479	12.3783	61.5174	4.96976	2.31318	0.0014642	0.0328616
NOL10	8489.69	10609	6370.36	0.600466	-0.735845	0.00146381	0.0328616
SSTR2	165.067	110.393	219.741	1.99054	0.99316	0.00147104	0.0329854
LOC338799	7483.23	5562.19	9404.27	1.69075	0.757662	0.00147609	0.033069
LOC728606	1380.42	643.212	2117.63	3.29227	1.71908	0.00147907	0.0331059
ZBTB11	12258.2	15103	9413.39	0.623279	-0.682051	0.00150352	0.033623
AK098438	321.498	229.172	413.824	1.80573	0.852584	0.00150653	0.0336602
ARID3C	59.9968	32.1894	87.8042	2.72774	1.4477	0.00151148	0.0337406
BC035106	568.529	410.683	726.374	1.7687	0.822688	0.00151379	0.033762
BYSL	7627.72	9609.3	5646.14	0.58757	-0.767167	0.00152275	0.0339315
SERINC5	21109.8	29043.6	13176	0.453661	-1.14031	0.00152503	0.033952
AL359605	45.716	14.5619	76.8701	5.27886	2.40023	0.00154177	0.034179
C4orf47	120.597	76.7865	164.408	2.1411	1.09835	0.00154001	0.034179
ITPKA	785.607	422.367	1148.85	2.72002	1.44362	0.00154193	0.034179
POGZ	27690.3	34272.4	21108.2	0.615897	-0.69924	0.00154116	0.034179
TNFRSF11A	217.48	127.065	307.895	2.42312	1.27687	0.00154207	0.034179
FAM49A	175.238	93.8926	256.583	2.73273	1.45034	0.00154889	0.0342995
ZNF846	614.642	448.222	781.063	1.74258	0.801223	0.00155327	0.034366
C1orf167	3198.47	2264.28	4132.67	1.82516	0.868022	0.00155578	0.0343911
BC066355	172.552	118.722	226.381	1.90681	0.931164	0.00155985	0.0344507
SHISA7	937.153	676.079	1198.23	1.77232	0.825637	0.00158519	0.0349485
SLC25A41	98.1096	59.2887	136.93	2.30955	1.20761	0.00158444	0.0349485
ZNF543	1752.87	2203.78	1301.97	0.590791	-0.759281	0.00159796	0.0351989
ENPEP	293.793	127.977	459.609	3.59133	1.84452	0.00160485	0.0353193
SOX30	7.02777	0	14.0555	Inf	Inf	0.00161611	0.0355359
BC036624	1415.47	1067.17	1763.77	1.65275	0.724872	0.00161873	0.0355621
ZNF354B	1581.53	1971.71	1191.36	0.604225	-0.726843	0.00162207	0.0356041
PTPRN	42.8473	20.7655	64.9291	3.12678	1.64468	0.00163042	0.035756
H1F0	20869.7	26327.3	15412.1	0.585404	-0.772495	0.00163869	0.0359059
DNAJB13	220.356	106.459	334.253	3.13972	1.65064	0.00164687	0.0360534
BC039509	29.242	13.3617	45.1222	3.37698	1.75573	0.0016484	0.0360553
C9orf7	2921.51	2197.56	3645.45	1.65887	0.730199	0.00165174	0.0360967
ZNF496	11850.3	14686.8	9013.87	0.61374	-0.704301	0.00166021	0.0362501
GAS1	747.585	448.699	1046.47	2.33223	1.22171	0.00166288	0.0362767
EVPLL	63.0499	93.1555	32.9443	0.353649	-1.49961	0.00167401	0.0364876
CRISPLD1	214.834	146.703	282.965	1.92883	0.947722	0.00168119	0.0365999
RRP12	7142.01	9813.04	4470.98	0.455616	-1.13411	0.0016821	0.0365999
FYB	135271	167338	103204	0.616738	-0.697271	0.00169064	0.0367377
unknown	2018.12	1192.15	2844.09	2.38568	1.2544	0.00169137	0.0367377
BC122523	14.9161	4.17914	25.653	6.13833	2.61785	0.00170685	0.0370396
CABC1	7303.7	9149.13	5458.27	0.596589	-0.745191	0.00170824	0.0370396
FAM153C	37.8686	18.206	57.5311	3.16	1.65993	0.00173923	0.0376787
CHRNA6	470.671	737.853	203.488	0.275784	-1.85839	0.00175111	0.0379033
KIRREL	7682.25	10615.4	4749.14	0.447384	-1.16041	0.00175386	0.0379159
NUP205	49640.1	61032.4	38247.8	0.626681	-0.674198	0.00175473	0.0379159
MYO1G	149763	112289	187237	1.66746	0.737649	0.00176253	0.0380515
ADAR2g	7440.05	5584.9	9295.19	1.66434	0.734952	0.001778	0.0383423
DJ031123	746.745	552.297	941.194	1.70415	0.769048	0.00177907	0.0383423
C12orf66	1080.6	1385.52	775.69	0.559856	-0.836872	0.00178465	0.0384292
DRP2	1004.17	727.675	1280.66	1.75993	0.81552	0.00179202	0.0385093
FAM21A	11950.2	14781.1	9119.32	0.616959	-0.696754	0.00179169	0.0385093
FLJ00350	9286.53	11551.2	7021.82	0.607885	-0.71813	0.001793	0.0385093
BC039088	1768.83	1220.28	2317.39	1.89907	0.92529	0.00180103	0.0386486
C19orf46	283.687	202.854	364.52	1.79696	0.845554	0.00181615	0.0389397
CSGALNACT1	253.219	174.684	331.753	1.89916	0.92536	0.00181853	0.0389572
BC040985	74.2155	44.3798	104.051	2.34456	1.22932	0.00182456	0.0390316
ChGn	254.034	175.509	332.559	1.89483	0.922067	0.00182514	0.0390316
N4BP3	1785.44	1320.82	2250.05	1.70353	0.768525	0.00182907	0.0390822
BC034811	350.088	194.048	506.129	2.60827	1.3831	0.00184142	0.0393124
GJD3	1165.92	766.43	1565.41	2.04247	1.03032	0.00184503	0.0393514
MFAP4	1983.01	3514.78	451.241	0.128384	-2.96147	0.0018464	0.0393514
IRGM	68.2559	34.2138	102.298	2.98996	1.58013	0.00185393	0.0394756
LGI3	148.605	69.0929	228.117	3.3016	1.72316	0.00185538	0.0394756
BNIP1	2757.48	3488.98	2025.97	0.580676	-0.784194	0.0018575	0.039487
BC144457	1080.32	807.888	1352.76	1.67443	0.743673	0.00186025	0.0395118
DKFZp434K0621	28.5509	10.7298	46.372	4.3218	2.11163	0.0018664	0.0396086
ATF6	11961.9	14715	9208.79	0.625809	-0.676206	0.00186844	0.0396181
AK094985	845.947	621.736	1070.16	1.72124	0.78345	0.00187589	0.0397088
DQ573108	594.465	420.472	768.458	1.82761	0.869957	0.00187504	0.0397088
AK127224	1285.86	950.426	1621.29	1.70586	0.770497	0.00189364	0.0400505
AK024177	98.2161	58.6666	137.766	2.34828	1.23161	0.00190633	0.0402507
NOL9	2734.51	3390.01	2079.02	0.613277	-0.705389	0.00190582	0.0402507
MC1R	741.872	553.627	930.118	1.68005	0.7485	0.00191801	0.040463
PHLDB2	872.048	636.688	1107.41	1.73933	0.798528	0.00192032	0.0404775
MTHFR	15093.6	11397.5	18789.7	1.64858	0.721226	0.00192315	0.0404899
PKP1	121.403	162.697	80.11	0.492388	-1.02213	0.00192415	0.0404899
FDPSL2A	128.825	66.8374	190.813	2.85488	1.51343	0.00193053	0.0405754
OR4D1	8.93682	1.33039	16.5432	12.4348	3.63632	0.00193146	0.0405754
AX747493	1639.85	1206.67	2073.02	1.71797	0.780705	0.00193728	0.0406632
SCAMP5	3551.01	2652.93	4449.08	1.67704	0.745919	0.00194704	0.0408338
EVPL	2285.24	2843.21	1727.28	0.607511	-0.719018	0.00195411	0.0409476
S100Z	385.393	279.713	491.073	1.75563	0.811992	0.00195778	0.0409902
METRNL	98.3175	24.6989	171.936	6.96128	2.79935	0.00196678	0.0411441
PNO1	2654.44	3327.77	1981.11	0.595325	-0.74825	0.00198043	0.0413949
AMY1A	187.935	130.754	245.116	1.87464	0.906614	0.00199525	0.0416699
NKAIN1	84.5892	51.2197	117.959	2.30299	1.20351	0.00200033	0.0417409
TUBA4A	1883.81	1036.63	2730.99	2.6345	1.39753	0.00201872	0.0420895
AX747124	107.983	68.717	147.248	2.14283	1.09951	0.00203026	0.0422948
C22orf41	107.659	67.1697	148.149	2.20559	1.14116	0.00204116	0.0424865
ADAMTS15	189.054	122.756	255.351	2.08015	1.05669	0.00204587	0.0424887
FAM22D	752.388	542.028	962.748	1.77619	0.828789	0.00204586	0.0424887
KCNJ10	669.885	485.184	854.586	1.76137	0.816694	0.00204638	0.0424887
KIAA1683	181.385	123.335	239.436	1.94134	0.957055	0.00205046	0.0425381
CDC25C	6616.95	5018.03	8215.86	1.63727	0.711292	0.00205959	0.0426921
CCDC121	355.042	453.501	256.583	0.565783	-0.82168	0.00206794	0.0428296
KIAA1588	827.408	1084.14	570.673	0.526382	-0.925817	0.00207069	0.042851
AK126199	6201.33	4662.3	7740.35	1.6602	0.731355	0.00207914	0.0429334
NOP14	14902.2	19244.5	10559.8	0.54872	-0.865859	0.00207984	0.0429334
RCN3	825.9	536.881	1114.92	2.07666	1.05427	0.00207924	0.0429334
NHLRC2	1657.39	2237.25	1077.54	0.481635	-1.05399	0.00208216	0.0429459
BC047384	1249.76	948.779	1550.75	1.63447	0.70882	0.00208668	0.0430035
CR601950	4598.69	5763.1	3434.28	0.595909	-0.746837	0.00209187	0.043075
CLU	514.737	209.188	820.286	3.92129	1.97133	0.00210414	0.0432918
BC013653	1707.86	1188.62	2227.09	1.87367	0.905868	0.00211648	0.0435099
TMPRSS13	65.4437	31.1483	99.7392	3.20208	1.67901	0.00212654	0.0436807
BC035052	136.994	89.4536	184.534	2.06291	1.04468	0.00213338	0.0437853
DKFZp586F1919	40.492	18.9868	61.9972	3.26529	1.70721	0.00213932	0.0438362
SRM160	23526.3	28848.6	18204	0.631018	-0.664247	0.00213938	0.0438362
BC132841	221.748	153.572	289.924	1.88787	0.916762	0.00214412	0.0438974
FAM21C	13581.8	16746.3	10417.2	0.62206	-0.684874	0.00214625	0.0439048
DCLK2	169.622	99.388	239.856	2.41333	1.27103	0.00215841	0.0441176
BC044653	694.061	516.94	871.183	1.68527	0.752977	0.00216717	0.0442604
SSPO	905.167	528.798	1281.54	2.42348	1.27708	0.00217231	0.0443289
CDC42EP4	338.345	231.573	445.116	1.92214	0.942712	0.00217492	0.0443461
CNTFR	130.346	56.2373	204.454	3.63556	1.86218	0.00217969	0.0444069
NES	169.328	111.665	226.991	2.03279	1.02346	0.00219562	0.0446951
CUX2	26.3813	10.3828	42.3798	4.08175	2.02919	0.00221558	0.0450139
DHX9	54666.5	66967.8	42365.3	0.632622	-0.660585	0.00221741	0.0450139
SNORD80	401.546	522.059	281.034	0.538318	-0.893469	0.0022185	0.0450139
XPNPEP2	1593.18	1989.02	1197.33	0.601972	-0.732232	0.00221325	0.0450139
NLE1	8991.76	11377.3	6606.23	0.580651	-0.784256	0.00222218	0.045052
AK095439	33.3073	16.3984	50.2161	3.06226	1.61459	0.00223042	0.0451822
PRKDC	91486.4	115464	67509.1	0.584677	-0.774287	0.00224794	0.0455004
COL23A1	30.9567	12.2481	49.6653	4.05492	2.01967	0.00225514	0.0455722
DDB2	12556.8	9570.4	15543.2	1.62409	0.699636	0.00225353	0.0455722
BC045807	382.44	270.053	494.828	1.83234	0.873685	0.00225992	0.0456098
TMBIM1	3219.58	4014.69	2424.47	0.603899	-0.727621	0.00226066	0.0456098
AK311257	649.008	483.666	814.35	1.6837	0.751637	0.00226584	0.0456774
CD300A	96.4998	59.6646	133.335	2.23474	1.16011	0.00227001	0.0457244
AK128346	1138.2	857.431	1418.96	1.6549	0.726745	0.00227705	0.0458293
AF086487	157.899	101.369	214.428	2.11533	1.08088	0.00228616	0.0458448
AK093416	280.033	198.082	361.985	1.82745	0.869832	0.00228701	0.0458448
AK125437	1882.15	1435.8	2328.5	1.62175	0.69755	0.0022849	0.0458448
CLEC18B	88.6512	54.2853	123.017	2.26612	1.18023	0.0022835	0.0458448
DDX55	10644.2	13217	8071.42	0.610686	-0.711497	0.00228019	0.0458448
DPF3	2180.53	1593.71	2767.36	1.73642	0.79612	0.00229633	0.0459948
EF609116	19.3397	7.34605	31.3333	4.26532	2.09265	0.00230129	0.0460571
RPE	6499.03	8029.78	4968.29	0.618733	-0.692611	0.00231036	0.0462016
DNM1	12882.4	9846.09	15918.7	1.61675	0.6931	0.0023155	0.0462304
FAM120A	35396.7	43567.5	27226	0.624915	-0.678269	0.00231472	0.0462304
FLJ00017	257.385	101.615	413.154	4.06587	2.02357	0.00231878	0.0462588
LOC388588	28.6171	12.2481	44.986	3.67289	1.87691	0.00232076	0.0462613
AK294171	553.739	393.59	713.889	1.81379	0.859007	0.00232703	0.0463493
Borg4	323.106	220.713	425.498	1.92783	0.94698	0.00233424	0.0464188
TFB2M	1964.26	2446.28	1482.25	0.605918	-0.722805	0.00233396	0.0464188
XPO5	27917.1	34572.6	21261.6	0.614984	-0.701379	0.00235194	0.0467335
AK000028	171.508	117.956	225.06	1.90801	0.932066	0.0023566	0.0467381
ASFMR1	325.182	430.392	219.972	0.511097	-0.968331	0.00236066	0.0467381
C1orf101	105.487	56.2084	154.765	2.75341	1.46122	0.00235849	0.0467381
IL4R	4208.37	3194.05	5222.7	1.63513	0.709406	0.00236153	0.0467381
NUFIP1	680.592	857.43	503.754	0.587517	-0.767298	0.00235932	0.0467381
AX747132	276.892	197.374	356.411	1.80577	0.852613	0.00237144	0.046897
CCDC11	492.611	360.476	624.746	1.73311	0.793367	0.00239228	0.0472344
ST8SIA6	206.043	142.857	269.229	1.88461	0.914264	0.00239172	0.0472344
BC000492	960.617	675.183	1246.05	1.8455	0.884011	0.00239615	0.0472733
C13orf18	16186.4	21773.2	10599.6	0.486819	-1.03854	0.00240021	0.0473159
PDP2	4506.7	5524.72	3488.68	0.631467	-0.66322	0.00240229	0.0473196
CYP26A1	234.314	151.504	317.123	2.09317	1.06569	0.0024089	0.0473981
E2F8	8506.2	10525.9	6486.51	0.616243	-0.698429	0.00241007	0.0473981
MXRA7	3611.28	2763	4459.56	1.61403	0.690667	0.00241892	0.0475001
URB1	11251.3	14742.9	7759.68	0.526334	-0.925948	0.00241907	0.0475001
CARD14	191.532	133.588	249.475	1.8675	0.901111	0.0024298	0.0476282
DKFZp434A1022	133.321	89.0488	177.593	1.99433	0.995903	0.00242905	0.0476282
survivin-3B	22409.1	17341.2	27477	1.5845	0.664024	0.00243132	0.0476282
SPOCD1	827.562	603.92	1051.2	1.74063	0.799613	0.00243856	0.0477326
ADAMTS14	13.4666	3.54282	23.3904	6.60218	2.72294	0.00244749	0.0478525
RECS1	2924.46	3646.69	2202.24	0.603902	-0.727614	0.00244852	0.0478525
BIRC5	22430.9	17360.8	27501.1	1.58409	0.663656	0.00245084	0.0478605
RP4-695O20__B.10	92.7836	55.6734	129.894	2.33314	1.22227	0.00245486	0.0479015
SNORD77	60.264	86.4169	34.1112	0.394728	-1.34107	0.00246007	0.0479282
TMEM107	3918.84	3013.11	4824.56	1.60119	0.679143	0.00245847	0.0479282
ATP2A2	42405.6	51979.8	32831.4	0.631618	-0.662876	0.00246259	0.0479397
COPS2	16715.8	20589.8	12841.8	0.623699	-0.681079	0.00246713	0.0479907
BC098409	569.092	413.415	724.77	1.75313	0.80993	0.00247124	0.0480085
NAT13	18479.2	22768.9	14189.6	0.623202	-0.682228	0.00247189	0.0480085
PPP2R2A	11488.8	14330.4	8647.23	0.603418	-0.72877	0.00248159	0.0480485
RBM26	15765.2	19413.7	12116.6	0.624125	-0.680094	0.00247788	0.0480485
ST8Sia_VI	196.886	137.13	256.642	1.87152	0.90421	0.00248028	0.0480485
UNQ491	707.892	510.881	904.903	1.77126	0.824777	0.00248165	0.0480485
DAD1	5750.06	4423.48	7076.64	1.59979	0.677883	0.00248947	0.0481626
TOX2	3157.28	1314.38	5000.17	3.80419	1.92759	0.00249796	0.0482893
FLJ00135	9392.57	11622.4	7162.7	0.616282	-0.698337	0.00250311	0.0483514
SIAH2	18435.8	22970.2	13901.4	0.605194	-0.724531	0.00250925	0.0484327
FAM176A	12.3579	2.02447	22.6914	11.2086	3.48653	0.0025249	0.0486595
SART3	27894.8	34440.1	21349.5	0.619903	-0.689887	0.0025249	0.0486595
ELL2	174.851	115.135	234.567	2.03731	1.02667	0.00253058	0.0487312
BC047546	140.199	87.6606	192.738	2.19868	1.13664	0.00253951	0.0488655
LOC729020	6020.54	7432.3	4608.77	0.6201	-0.689428	0.00254457	0.0488695
RND2	1193.41	903.097	1483.72	1.64292	0.716262	0.00254416	0.0488695
SLC11A1	127.988	80.5461	175.431	2.17801	1.12301	0.00254755	0.0488695
TEKT3	10.6173	1.83651	19.3982	10.5625	3.40088	0.002547	0.0488695
TMSB4X	138454	106685	170222	1.59555	0.674055	0.00255695	0.0490121
GSTM3	4438.56	3394.54	5482.58	1.61511	0.691637	0.00256716	0.0491701
BC039668	205.463	143.811	267.114	1.8574	0.893281	0.00257376	0.0492587
AK092451	31.182	14.0847	48.2793	3.42779	1.77728	0.0025793	0.0492741
C6orf81	269.058	144.548	393.567	2.72273	1.44506	0.00258049	0.0492741
OLFM2	2613.51	1852.08	3374.95	1.82225	0.865722	0.00257931	0.0492741
BC077729	144.723	85.6792	203.767	2.37825	1.2499	0.00258346	0.0492931
AK097539	262.608	189.233	335.982	1.7755	0.828224	0.00260814	0.0497059
IQCG	2064.69	1548.75	2580.63	1.66627	0.73662	0.00260908	0.0497059
MAP1A	43694.9	53640.5	33749.2	0.629174	-0.668468	0.00261642	0.0498079
BC041890	33.3914	16.0514	50.7314	3.16057	1.66018	0.00262429	0.0499195
SCARA3	309.328	200.337	418.32	2.08808	1.06217	0.00262634	0.0499205
EDR3	3680.34	4815.06	2545.63	0.528681	-0.919532	0.00263118	0.0499364
RP11-45B20.2	255.785	183.81	327.761	1.78315	0.834431	0.00262967	0.0499364
BX538249	588.239	423.611	752.868	1.77726	0.829658	0.00263976	0.0500611
CDKN2C	11859.1	9210.72	14507.5	1.57507	0.655416	0.0026501	0.0502191
NOTUM	699.436	463.275	935.597	2.01953	1.01402	0.00265465	0.0502291
SLC22A1	19.1979	6.07341	32.3224	5.32196	2.41196	0.00265322	0.0502291
LRRC66	39.9494	19.4062	60.4927	3.11718	1.64024	0.0026783	0.0506381
DKFZp434B1222	48.3335	26.9402	69.7268	2.5882	1.37195	0.00268127	0.0506559
ATP2C2	171.333	117.363	225.303	1.91971	0.94089	0.00268921	0.050682
CARMA2	176.984	123.523	230.444	1.8656	0.899639	0.00268821	0.050682
CR604709	4615.44	3513.21	5717.67	1.62748	0.702638	0.00269077	0.050682
CR623134	282.817	174.092	391.541	2.24905	1.16932	0.00268588	0.050682
UHRF1	36498.4	47252.4	25744.4	0.544827	-0.876129	0.0026951	0.0507253
C8orf37	690.023	858.196	521.849	0.608077	-0.717673	0.00270712	0.050913
PRPS2	20626	25417.2	15834.9	0.622999	-0.682697	0.00271072	0.0509424
SNORD10	556.422	710.842	402.001	0.565528	-0.822328	0.0027155	0.0509553
VCL	5843.96	4402.36	7285.56	1.65492	0.726763	0.00271416	0.0509553
AK296148	29.4794	45.6377	13.3211	0.291887	-1.77652	0.0027243	0.0509713
BC104460	52.1422	27.7934	76.491	2.75213	1.46055	0.00272452	0.0509713
FLJ41856	31.5136	1.01224	62.015	61.2654	5.937	0.00272209	0.0509713
TOP3A	13384.3	16468	10300.5	0.625483	-0.676958	0.0027236	0.0509713
NOP2	18439	22833.1	14044.9	0.615111	-0.701081	0.00272661	0.0509722
BC104461	51.2972	27.1282	75.4663	2.78184	1.47604	0.00273314	0.0510562
BC021234	2246.3	1731.38	2761.23	1.59482	0.673392	0.00274109	0.0511663
TTC38	147.308	94.8765	199.739	2.10525	1.07399	0.00274428	0.0511876
GDF9	1974.83	1501.73	2447.93	1.63008	0.704942	0.00275617	0.0513709
C1orf55	15478.8	19266.3	11691.4	0.606832	-0.720632	0.00277842	0.0517084
CCBP2	68.8365	40.0127	97.6603	2.44073	1.28732	0.00277796	0.0517084
CRKRS	16650.6	20348.8	12952.3	0.636514	-0.651735	0.00278069	0.0517121
CRYAB	26.6294	48.5736	4.68518	0.0964553	-3.374	0.00278723	0.0517566
UTP18	11428.6	14156.6	8700.6	0.614598	-0.702286	0.00278656	0.0517566
DKK3	25.2868	1.51835	49.0552	32.3082	5.01383	0.00279284	0.0518223
AK125558	1741.39	1298.51	2184.28	1.68214	0.750299	0.00279827	0.0518835
PIGO	10189.6	12577.9	7801.37	0.620246	-0.689087	0.0028003	0.0518835
BC013821	2307.48	1745.91	2869.05	1.6433	0.716594	0.0028038	0.0519097
CLDN5	113.682	74.5593	152.804	2.04943	1.03522	0.0028115	0.052004
RAB11FIP1	8005.84	9812.37	6199.31	0.631785	-0.662494	0.00281305	0.052004
GLCCI1	11287.7	13895.4	8680.01	0.624669	-0.678837	0.0028193	0.0520697
SAMD10	3151.43	2417.3	3885.55	1.60739	0.684724	0.00282078	0.0520697
hNp95	36555.5	47319.1	25791.8	0.545062	-0.875507	0.0028229	0.0520703
LPP	971.972	1229.71	714.238	0.58082	-0.783837	0.00283557	0.0522653
SLC30A8	52.2574	27.6921	76.8227	2.77418	1.47206	0.002839	0.0522901
TECTA	123.142	76.1785	170.106	2.23299	1.15898	0.00284391	0.0523417
AK056332	140.115	93.3146	186.916	2.00307	1.00221	0.00285185	0.0524493
GALNT4	1082.26	1346.58	817.945	0.607425	-0.719221	0.00285452	0.0524596
PTPRD	59.8674	36.065	83.6698	2.31997	1.21411	0.00285828	0.0524704
RUNDC1	8975.66	11072.2	6879.09	0.621292	-0.686656	0.00285931	0.0524704
C17orf61	3015.94	2268.29	3763.6	1.65922	0.730508	0.00287576	0.0525022
NELL1	89.1084	37.0337	141.183	3.81229	1.93066	0.00286871	0.0525022
OTUD6B	4885.67	6088.17	3683.16	0.604971	-0.725063	0.00286588	0.0525022
PAQR8	5488.38	4169.22	6807.53	1.6328	0.707352	0.00286571	0.0525022
RPS6KA5	3725.01	4574.73	2875.29	0.628516	-0.669978	0.0028701	0.0525022
SLC22A18	2388.25	1617.41	3159.08	1.95318	0.965821	0.00287411	0.0525022
USP38	6791.38	8308.69	5274.07	0.634766	-0.655704	0.00287417	0.0525022
DKFZp686H12134	14783.8	18086.5	11481.1	0.634788	-0.655654	0.0028815	0.0525685
DKFZp761P2124	4918.02	6127.29	3708.75	0.605284	-0.724317	0.0028847	0.0525883
DBNDD1	613.193	345.277	881.11	2.55189	1.35157	0.00288744	0.0525998
BC041636	554.359	411.84	696.877	1.69211	0.75882	0.00290585	0.0527811
HES7	328.522	211.993	445.051	2.09936	1.06995	0.00290378	0.0527811
NCOA6	16578.1	20292.5	12863.8	0.63392	-0.657626	0.00290263	0.0527811
ROPN1L	80.4187	49.6725	111.165	2.23796	1.16218	0.0029	0.0527811
DNM1P35	948.291	701.01	1195.57	1.7055	0.770196	0.00291242	0.0528321
EPR-1	21318.8	16584.8	26052.8	1.57089	0.651581	0.00291713	0.0528321
LOC388796	4683.7	5880.6	3486.81	0.592935	-0.754055	0.002913	0.0528321
OMG	54.5701	30.9314	78.2087	2.52845	1.33826	0.00291517	0.0528321
LONP	6804.22	8301.33	5307.11	0.639309	-0.645415	0.00292573	0.0529496
LOC100134868	82.1631	49.4121	114.914	2.32563	1.21762	0.00293145	0.0530147
CR592586	70.0581	42.3553	97.7609	2.30812	1.20672	0.00294022	0.0530195
KIAA1806	619.494	777.376	461.611	0.593807	-0.751934	0.00293883	0.0530195
LOC649305	572.047	406.069	738.025	1.81749	0.861944	0.00293711	0.0530195
SNORD36B	192.482	258.281	126.683	0.490486	-1.02772	0.00293879	0.0530195
ACIN1	65997.3	81614.1	50380.6	0.617303	-0.695949	0.00294375	0.0530448
NEK4	8252.05	10101.6	6402.5	0.633811	-0.657876	0.00295137	0.0531438
ASB16	877.499	595.201	1159.8	1.94858	0.962426	0.00296197	0.0532584
THSD1	202.407	140.803	264.011	1.87503	0.906914	0.002962	0.0532584
KIAA1891	6770.56	8277.31	5263.82	0.635934	-0.653051	0.00296617	0.053295
MCM2	83525.3	102778	64273	0.62536	-0.677242	0.00297085	0.0533406
WDR5	17671	21789.2	13552.9	0.622001	-0.685012	0.00297395	0.0533579
POU6F1	2452.08	1849.78	3054.38	1.65122	0.723529	0.00297837	0.0533989
RND3	13.5579	2.84875	24.267	8.51847	3.0906	0.00298738	0.0534835
SRGAP1	74.9086	45.3631	104.454	2.30262	1.20328	0.00298687	0.0534835
LTF	13.1128	3.16691	23.0587	7.28113	2.86416	0.00300629	0.0537835
C19orf36	1684.31	1130.46	2238.15	1.97986	0.985396	0.00302188	0.0540236
KIAA1430	14315	17384.4	11245.5	0.646875	-0.628442	0.00302796	0.0540937
CATSPERG	165.11	115.295	214.926	1.86414	0.89851	0.00303668	0.0542107
AMY1B	166.955	116.539	217.372	1.86524	0.899358	0.00304782	0.0543706
AK096853	337.565	240.842	434.288	1.80321	0.850566	0.00305303	0.0543857
ZNF461	622.184	442.41	801.959	1.81271	0.858145	0.00305247	0.0543857
TUBGCP4	9976.59	12303	7650.19	0.621817	-0.685439	0.00305695	0.0544168
CORIN	26.4542	10.5996	42.3088	3.99155	1.99695	0.00307332	0.0546303
IFI16	57531.7	70104.2	44959.2	0.641321	-0.640882	0.00307192	0.0546303
RPIA	14495.5	17943.6	11047.4	0.615676	-0.699758	0.00307652	0.0546483
UNQ287	1362.35	1688.69	1036.02	0.613508	-0.704847	0.00308124	0.0546931
AK091355	848.179	642.589	1053.77	1.63988	0.71359	0.00308495	0.05472
AK127292	1526.37	1140.84	1911.9	1.67586	0.744903	0.00308743	0.0547251
C17orf102	20.8988	7.72196	34.0756	4.41282	2.1417	0.0030927	0.0547797
RASSF3	2013.25	2479.22	1547.27	0.624098	-0.680156	0.00309592	0.0547978
JAKMIP2	3154.83	1951.47	4358.18	2.23328	1.15916	0.0031139	0.0549816
MTMR2	12174.8	14947.8	9401.89	0.628982	-0.668908	0.00311512	0.0549816
RHCE	235.886	159.328	312.444	1.96102	0.971601	0.00311302	0.0549816
hPRL-3	1197.45	909.894	1485.01	1.63207	0.706704	0.0031132	0.0549816
KLHL11	1091.35	1495.17	687.524	0.45983	-1.12083	0.00312893	0.0551864
AX748298	1769.01	1358.68	2179.34	1.60401	0.681684	0.00313595	0.0552507
HCG27	860.162	546.441	1173.88	2.14823	1.10315	0.00313701	0.0552507
GDAP1	3130.09	3842.74	2417.44	0.629092	-0.668658	0.00313924	0.0552511
NFX1	10522.6	12905.6	8139.49	0.630692	-0.664992	0.00315511	0.0554912
TYW1	5605.62	6868.59	4342.66	0.632249	-0.661436	0.00319982	0.0562379
ICAM5	2390.77	1830.85	2950.69	1.61165	0.688538	0.00322117	0.0565156
JAG2	3222.66	2344.84	4100.49	1.74873	0.806308	0.00321994	0.0565156
MSH3	5446.05	6667.4	4224.71	0.633637	-0.658272	0.00322241	0.0565156
SMCR7L	10806.7	13230.8	8382.68	0.633575	-0.658413	0.00322626	0.0565433
CDH15	30.4928	9.93439	51.0512	5.13884	2.36144	0.00323408	0.0566407
C5orf54	1696.82	1280.81	2112.82	1.6496	0.722112	0.00325783	0.0570157
DKFZp586D0624	1894.14	1422.17	2366.1	1.66372	0.734411	0.00326171	0.0570157
DKFZp686E10196	53.926	28.4586	79.3934	2.78979	1.48015	0.00326235	0.0570157
SRGN	1165.26	872.6	1457.91	1.67077	0.740512	0.00327369	0.0571739
GOLGA4	26572	32245.5	20898.4	0.648103	-0.625705	0.00328223	0.057283
NUDT7	600.054	452.416	747.692	1.65266	0.724793	0.00328683	0.0573231
FAM167B	92.5176	59.7082	125.327	2.09899	1.0697	0.00329261	0.0573754
TNFAIP8L1	2118.47	1626.35	2610.59	1.60519	0.682741	0.00329443	0.0573754
SLC22A18AS	216.409	154.859	277.96	1.79492	0.843918	0.0033003	0.0574376
BC042855	23.6701	10.0068	37.3334	3.73079	1.89948	0.00330569	0.0574551
HEATR6	5423.5	6641.47	4205.53	0.633222	-0.659216	0.00330591	0.0574551
ADAM19	1237.22	827.928	1646.52	1.98872	0.991841	0.00331585	0.0575877
PLGLB1	1875.89	1431.06	2320.72	1.62169	0.697494	0.00332089	0.0575951
TTLL4	13487.5	16535.4	10439.7	0.631358	-0.66347	0.00332053	0.0575951
POLD3	9834.9	12070.3	7599.52	0.629605	-0.667481	0.00333003	0.0577136
SNORD54	89.1329	127.167	51.0987	0.401823	-1.31537	0.00333355	0.0577306
ZNF878	270.259	195.899	344.618	1.75916	0.81489	0.00333564	0.0577306
BRD2	60341.7	74012	46671.4	0.630593	-0.665219	0.00334531	0.0577779
FAM173B	1554.79	1179.76	1929.81	1.63577	0.70997	0.00334463	0.0577779
LRIG3	1352.51	1673.46	1031.56	0.616421	-0.698011	0.00334257	0.0577779
FLJ20674	268.959	190.533	347.384	1.82322	0.866491	0.0033613	0.0580139
CYP4F3	14.4422	4.17914	24.7053	5.91157	2.56354	0.00336605	0.0580155
DKFZp313H139	59963.4	73534.6	46392.1	0.630888	-0.664544	0.00336529	0.0580155
DKFZp434K098	922.565	1292.4	552.726	0.427673	-1.22542	0.00337855	0.0581259
FAM189A1	112.523	73.3733	151.673	2.06714	1.04764	0.00337944	0.0581259
RNF220	18776	23177.3	14374.7	0.620206	-0.68918	0.00337548	0.0581259
C9orf129	1026.81	1286.2	767.41	0.596648	-0.745047	0.00341412	0.058682
SLC38A3	1000.95	690.336	1311.57	1.8999	0.925927	0.00343353	0.058975
PDE12	6366.31	7836.1	4896.51	0.624867	-0.67838	0.00344093	0.0590614
SOCS3	526.239	348.979	703.5	2.01588	1.01141	0.00345012	0.0591785
ANKRD17	28102.2	34956.4	21248.1	0.607845	-0.718225	0.00346416	0.0593376
CYP1B1	159.814	110.566	209.062	1.89083	0.919022	0.00346289	0.0593376
ZNF639	7490.23	9254.22	5726.25	0.618772	-0.692521	0.0034683	0.0593679
C4orf34	2495.12	1873.12	3117.13	1.66414	0.734776	0.00347301	0.0594078
FAM194A	24.0951	7.53401	40.6562	5.39636	2.43199	0.00348353	0.0595253
TMPRSS3	2361.22	1835.85	2886.59	1.57234	0.652913	0.00348465	0.0595253
CLCF1	88.8616	55.1384	122.585	2.22322	1.15265	0.00351059	0.0596013
DBI	8865.03	6805.4	10924.7	1.60529	0.682837	0.00350142	0.0596013
DKFZp762G166	593.993	734.442	453.544	0.617536	-0.695405	0.00349352	0.0596013
DQ590011	18.0813	6.33381	29.8288	4.70945	2.23556	0.00351025	0.0596013
FAM9C	20.7431	7.37493	34.1112	4.62529	2.20954	0.00350186	0.0596013
HIST1H2BJ	52.7351	30.5844	74.8859	2.4485	1.2919	0.00350822	0.0596013
HMX2	521.376	394.314	648.438	1.64447	0.717626	0.0034985	0.0596013
LYPD3	809.962	581.42	1038.5	1.78615	0.836855	0.00350755	0.0596013
ZNF599	1734.86	1314.23	2155.49	1.64012	0.7138	0.00350496	0.0596013
AK021664	942.243	619.453	1265.03	2.04218	1.03011	0.00351785	0.0596608
CRKL	37467.7	45843.5	29091.8	0.634589	-0.656105	0.00351888	0.0596608
SLC41A2	178.65	120.862	236.439	1.95627	0.968108	0.00352264	0.059684
BAZ1B	39268.4	47805.1	30731.8	0.642856	-0.637434	0.00352854	0.0597434
HUS1	2711.1	3338.55	2083.66	0.624122	-0.6801	0.00353325	0.0597827
DHRS12	804.661	603.934	1005.39	1.66473	0.735289	0.00355361	0.0600863
SRF	25816	31875.8	19756.2	0.619788	-0.690153	0.00357363	0.0603839
C1orf127	56.79	8.70532	104.875	12.0472	3.59062	0.00358511	0.0605369
C5orf60	9.54098	1.33039	17.7516	13.3431	3.73802	0.00359073	0.0605909
MGC12982	3903.41	3002.6	4804.23	1.60003	0.678095	0.00359671	0.0606507
AK023391	501.295	373.172	629.419	1.68667	0.754182	0.00360199	0.0606987
AK309664	58.1421	33.4909	82.7932	2.47211	1.30574	0.00361295	0.0607258
CD1C	9579.97	11742.3	7417.68	0.631708	-0.662669	0.00361125	0.0607258
PLGLB2	1589.63	1215.55	1963.71	1.61549	0.691976	0.00360933	0.0607258
ZNF726	442.53	329.082	555.978	1.68948	0.756583	0.00361333	0.0607258
AK126168	4326.13	3251.03	5401.23	1.66139	0.73239	0.00362154	0.0608229
GJB2	232.438	162.306	302.57	1.86419	0.898552	0.00363001	0.0609241
PHYHIP	23.9553	9.55848	38.3521	4.01237	2.00445	0.00364361	0.0611112
SUPT16H	63687.2	77267.4	50107	0.648488	-0.624848	0.00364724	0.061131
BX648714	682.41	512.906	851.915	1.66096	0.732015	0.00365112	0.0611468
NCRNA00202	312.015	193.787	430.243	2.22018	1.15068	0.00365308	0.0611468
DL492217	1399.31	1075.82	1722.8	1.60139	0.679323	0.00366372	0.0612778
SFRS12	17634	21481.9	13786.2	0.641759	-0.639897	0.00366582	0.0612778
OTUD4	10767.1	13117.2	8417.08	0.641682	-0.640069	0.00367721	0.061386
SITAC18	361.421	459.762	263.081	0.572211	-0.805381	0.00367501	0.061386
RGS5	173.776	101.76	245.791	2.4154	1.27226	0.0036867	0.0615033
IRF2BP2	28983	35967.7	21998.3	0.611614	-0.709307	0.00369975	0.0616386
PPP3CA	2750.24	2086.47	3414.02	1.63627	0.710409	0.00369819	0.0616386
AK097701	121.803	82.2955	161.31	1.96013	0.97095	0.00370978	0.0616432
ALKBH2	2202.75	2765.72	1639.79	0.592898	-0.754143	0.00371759	0.0616432
HMG2L1	4989.71	6166.03	3813.38	0.61845	-0.693271	0.00370765	0.0616432
LGMN	38676.9	30242	47111.7	1.55782	0.639532	0.00371978	0.0616432
PTX3	21.9439	9.84776	34.0401	3.45664	1.78937	0.003719	0.0616432
SNORD59B	167.652	220.597	114.707	0.519983	-0.943463	0.00371164	0.0616432
TOMM70A	7768.12	9484.64	6051.6	0.638042	-0.648276	0.00371284	0.0616432
VWA5B2	2496.49	1643.97	3349	2.03714	1.02655	0.00370979	0.0616432
ZBTB43	5215.78	6396.24	4035.32	0.63089	-0.66454	0.00372466	0.0616831
BC109387	19.9108	7.50513	32.3165	4.30592	2.10632	0.00373348	0.0617882
MTHFD1	38484.2	47286.8	29681.6	0.627693	-0.671869	0.00373682	0.0618025
ETV7	9.26078	0	18.5216	Inf	Inf	0.00374222	0.0618508
ALDH1A2	146239	202537	89939.6	0.444064	-1.17116	0.00375083	0.0619519
BC034773	502.309	364.495	640.122	1.75619	0.812447	0.00376261	0.0621055
C16orf88	3611.36	4460.87	2761.85	0.619129	-0.691689	0.00377092	0.0621605
SLC16A3	7423.14	5770.65	9075.62	1.57272	0.653261	0.00376898	0.0621605
ADARB1	11415.5	8753.43	14077.5	1.60822	0.685469	0.00379804	0.0625662
TMEM27	101.902	47.6769	156.127	3.27469	1.71136	0.00380187	0.062588
AK124326	57.397	35.371	79.423	2.24543	1.16699	0.00381274	0.0626958
C6orf115	9452.53	7383.77	11521.3	1.56035	0.641874	0.00381345	0.0626958
CR591289	1807.93	1351.8	2264.06	1.67485	0.744032	0.00381645	0.0627038
ZFP91	28457.9	34658.6	22257.1	0.642183	-0.638944	0.00383155	0.0629105
SPAG17	369.138	467.151	271.124	0.580378	-0.784936	0.00384024	0.0630118
GCK	140.994	95.4692	186.519	1.9537	0.966212	0.00384713	0.0630419
SLC12A2	8596.78	10469.4	6724.18	0.642271	-0.638747	0.0038455	0.0630419
C13orf15	4393.09	5488.6	3297.57	0.600802	-0.735038	0.00385983	0.0632085
NUP155	16495.3	20792.8	12197.7	0.586628	-0.769481	0.00387497	0.0634148
CREB5	14.8226	4.68526	24.96	5.32734	2.41342	0.00388581	0.0634479
HYAL1	109.77	71.3489	148.19	2.07698	1.05449	0.00388244	0.0634479
KIAA1988	2772.06	3391.67	2152.46	0.63463	-0.656012	0.00388544	0.0634479
NPEPL1	6129.03	4750.96	7507.1	1.58012	0.660036	0.00388716	0.0634479
DKFZp761L2416	621.734	358.407	885.061	2.46943	1.30418	0.00389467	0.0635289
BZRAP1	7464.2	5727.74	9200.65	1.60633	0.683771	0.00390129	0.0635954
NARG1L	7404.39	9074.7	5734.08	0.631875	-0.662289	0.00391531	0.0637823
KIAA0746	2169.12	1672.51	2665.74	1.59386	0.672527	0.00392063	0.0638272
NS5ATP5	1156.85	1426.59	887.104	0.621836	-0.685393	0.00392335	0.0638299
CDV3	23859	29210.1	18507.9	0.633611	-0.658331	0.0039391	0.0640444
5H9	457.525	338.104	576.946	1.70642	0.770969	0.00395252	0.0642207
DKFZp666K071	8595.83	10414.2	6777.45	0.650789	-0.619738	0.00395532	0.0642244
C19orf15	163.28	115.295	211.265	1.83239	0.873728	0.00397757	0.0644474
DCTN4	14699.6	17877.6	11521.6	0.644474	-0.633805	0.00397989	0.0644474
DKFZp451J181	93.5361	60.7204	126.352	2.08088	1.05719	0.00398196	0.0644474
TMEM175	5705.9	4344.37	7067.42	1.6268	0.702038	0.00397914	0.0644474
mina53	3209.63	3915.88	2503.38	0.63929	-0.645458	0.00397932	0.0644474
PHF17	15149.3	18515.3	11783.3	0.636408	-0.651975	0.00398582	0.0644681
MS4A1	4.99614	0	9.99229	Inf	Inf	0.0039941	0.0645601
ABH8	2891.94	3560.23	2223.65	0.624582	-0.679037	0.00400618	0.0646486
ALKBH8	2891.94	3560.23	2223.65	0.624582	-0.679037	0.00400618	0.0646486
DYRK1A	23226.3	28320.6	18132	0.640239	-0.643318	0.00400757	0.0646486
MAL	10684.7	13351.6	8017.87	0.600519	-0.735719	0.00400994	0.0646486
TSPAN13	2347.83	1823.39	2872.28	1.57524	0.655572	0.0040318	0.0649591
CCDC153	60.8804	34.6911	87.0697	2.50986	1.32761	0.00404779	0.0651545
EXOSC5	2751.15	3460.22	2042.09	0.590163	-0.760814	0.00404915	0.0651545
FZD2	2681.87	2054.51	3309.23	1.61071	0.6877	0.00405616	0.0652253
YOD1	9993.38	12512.9	7473.9	0.597298	-0.743477	0.00405978	0.0652414
MYO1H	51.2771	28.8056	73.7486	2.56022	1.35627	0.00406577	0.0652957
ANXA2	1366.85	1039.8	1693.9	1.62907	0.704046	0.00407306	0.0653286
PARD3	19940.7	24367	15514.3	0.636694	-0.651329	0.00407259	0.0653286
BWR1B	214.579	154.859	274.299	1.77128	0.824793	0.00408124	0.0654178
SIX4	73.2176	45.2329	101.202	2.23736	1.1618	0.00408707	0.0654692
TMEM132B	27.635	11.9011	43.369	3.64411	1.86557	0.00409374	0.065534
AX747861	5.52626	0	11.0525	Inf	Inf	0.00409931	0.0655811
DKFZp547K246	5085.46	3960.69	6210.23	1.56797	0.648896	0.00411097	0.0657255
C9orf91	7926.19	9710.71	6141.67	0.632463	-0.660946	0.00411771	0.0657911
HRASLS5	109.453	72.4047	146.502	2.02338	1.01677	0.00414118	0.0661238
CDS1	243.84	164.012	323.668	1.97344	0.980711	0.00415865	0.0663179
MTHFD2	41984.1	58395.6	25572.5	0.437918	-1.19127	0.00415813	0.0663179
RASSF5	1566.15	1905.97	1226.33	0.643416	-0.636177	0.00416343	0.0663517
ITM2C	33084.5	25847.2	40321.8	1.56001	0.641554	0.00417325	0.0663802
LDLRAP1	2620.18	2008.61	3231.75	1.60895	0.686116	0.00417162	0.0663802
MED1	22935.9	27985.8	17886	0.63911	-0.645864	0.00417307	0.0663802
SIGLEC10	517.319	383.67	650.967	1.69669	0.762719	0.00417586	0.0663802
LOC729020	860.001	1057.81	662.191	0.626001	-0.675762	0.00419026	0.0665668
KIAA0909	4325.37	5253.2	3397.55	0.646757	-0.628703	0.00419789	0.0666455
CR614802	170.885	117.319	224.45	1.91315	0.935953	0.00422438	0.0670234
hSK4	122.828	162.798	82.8583	0.508964	-0.974365	0.00423104	0.0670865
C1RL	724.104	538.051	910.157	1.69158	0.758371	0.0042349	0.0670968
SEMA6C	2323.14	1786.63	2859.65	1.60059	0.678602	0.00423707	0.0670968
BC111382	1350.17	996.514	1703.82	1.70978	0.773809	0.00425655	0.06729
PLCL1	4626.18	5674.23	3578.13	0.630594	-0.665217	0.00425468	0.06729
TEX2	10800.3	13124.2	8476.4	0.64586	-0.630707	0.00425736	0.06729
KCNIP4	118.58	156.754	80.4062	0.512946	-0.96312	0.00427321	0.0674979
PHACTR4	7651.21	9356.23	5946.2	0.635533	-0.65396	0.00428116	0.0675806
D28359	274.923	191.705	358.141	1.86819	0.901642	0.00428891	0.0676601
QSOX2	9941.67	12096.6	7786.7	0.643708	-0.635521	0.00429262	0.0676758
ARRDC4	630.685	787.99	473.381	0.600745	-0.735176	0.00430223	0.0677845
ARID5A	4240.77	3023.33	5458.21	1.80536	0.852289	0.00431277	0.0677968
CASZ1	2824.02	2152.03	3496.01	1.62452	0.700011	0.00430922	0.0677968
FAM21B	23553	28719	18387.1	0.640243	-0.643308	0.00431659	0.0677968
GFM1	7266.26	8843.36	5689.17	0.643327	-0.636375	0.00431544	0.0677968
MST114	10045.4	12319.7	7771.1	0.630787	-0.664775	0.00430773	0.0677968
KIAA1720	9002.61	7004.44	11000.8	1.57054	0.651265	0.00433149	0.067988
CR623475	842.838	644.02	1041.66	1.61743	0.693701	0.00433558	0.0680095
MAPK8IP2	303.945	221.176	386.714	1.74845	0.806072	0.00433974	0.0680319
EFG	7235.33	8805.34	5665.31	0.643395	-0.636223	0.00434886	0.0681322
BC094703	71.4079	44.51	98.3058	2.20863	1.14315	0.00435926	0.0682523
DKFZp434N035	302.523	216.288	388.757	1.79741	0.845917	0.00436839	0.0683523
DNAJC2	7367.73	9056.39	5679.06	0.627077	-0.673285	0.00439043	0.0686541
PDZD7	1206.98	922.503	1491.45	1.61674	0.693091	0.00441992	0.0690721
MRTO4	2815.87	3495.18	2136.55	0.611283	-0.710087	0.00442622	0.0691272
ASCC3	8704.62	10570.4	6838.85	0.646981	-0.628205	0.00444555	0.0693669
MTF1	3191.79	3859.45	2524.13	0.654012	-0.612611	0.0044517	0.0693669
POGK	12915.2	15679	10151.3	0.647447	-0.627165	0.00445269	0.0693669
UPP1	207.744	144.997	270.491	1.86549	0.899558	0.00444964	0.0693669
AK055370	34.5861	18.2927	50.8795	2.78142	1.47582	0.00447851	0.0697256
SH3BP5L	9105.71	7093.76	11117.7	1.56724	0.64823	0.00448918	0.0698482
EPC2	3822.64	4627.51	3017.77	0.652137	-0.616752	0.00449279	0.0698609
SLC39A8	17453.7	13478.8	21428.5	1.58979	0.668836	0.00452546	0.0703249
RASGRP4	153.347	103.567	203.127	1.96131	0.971816	0.00453314	0.0704004
C14orf37	831.937	626.175	1037.7	1.6572	0.72875	0.00453952	0.0704091
NPR1	12.3787	2.02447	22.7329	11.2291	3.48917	0.00453997	0.0704091
SON	44495.8	53631.2	35360.4	0.659325	-0.600938	0.00454216	0.0704091
DL492607	2239.1	2771.83	1706.37	0.615612	-0.699908	0.00454581	0.070422
BIN1	1999.58	1554.98	2444.18	1.57184	0.652452	0.00455989	0.0705526
TRIM54	200.224	132.778	267.671	2.01594	1.01145	0.00455847	0.0705526
GPR137C	1024.88	781.354	1268.4	1.62333	0.69896	0.00456709	0.07062
LOC441177	63.4202	26.651	100.189	3.75932	1.91047	0.00457172	0.0706479
LDLRAD2	404.031	301.317	506.746	1.68177	0.749981	0.00458566	0.0708195
DMD	24.4293	11.5252	37.3334	3.23928	1.69567	0.00459567	0.0709302
BC071633	387.594	285.815	489.373	1.7122	0.775854	0.00459984	0.0709507
LOC284023	1356.34	1701.08	1011.6	0.594678	-0.749818	0.00463049	0.0713793
DNAJA3	14901.9	18290.6	11513.3	0.629466	-0.667801	0.00464585	0.0715719
NHEJ1	2049.11	2541.43	1556.79	0.612566	-0.707063	0.00464945	0.0715832
AK091028	324.49	237.343	411.638	1.73436	0.794405	0.00465399	0.0716089
CYB5D2	1460.54	1135.45	1785.62	1.57261	0.653161	0.0046714	0.0717241
KIAA1359	181.895	129.033	234.756	1.81936	0.86343	0.00466477	0.0717241
KIAA1513	12580.4	15269.4	9891.47	0.647796	-0.626389	0.00467162	0.0717241
MTERFD3	106.907	70.6406	143.173	2.02679	1.01919	0.00467297	0.0717241
BC040939	53.4393	23.1081	83.7705	3.62515	1.85804	0.00467973	0.0717396
UNQ2560	1359.68	1053.66	1665.7	1.58087	0.660719	0.0046795	0.0717396
TBL1Y	71.7886	41.6465	101.931	2.44752	1.29132	0.00469726	0.0719641
AVL9	5413.89	6863.15	3964.64	0.57767	-0.791682	0.00471387	0.0721742
NFASC	132.001	85.0718	178.931	2.1033	1.07265	0.00472717	0.0723335
NBL1	2419.96	1788.91	3051.01	1.70551	0.770204	0.00474016	0.0724879
CD70	414.86	182.667	647.053	3.54225	1.82466	0.00474939	0.0725846
PIK3CB	6330.24	7673.79	4986.7	0.649835	-0.621854	0.00475401	0.0726106
SNORA47	38.2923	56.3097	20.2748	0.360058	-1.4737	0.00477009	0.0728117
semaY	2173.76	1676.19	2671.33	1.59369	0.672374	0.00477382	0.0728241
GART	26792.8	32516.3	21069.4	0.647963	-0.626017	0.0047807	0.0728845
CR599924	18.9387	30.2662	7.61119	0.251475	-1.99152	0.00478503	0.0729052
DDAH2	12343.3	9139.25	15547.4	1.70116	0.766522	0.0047879	0.0729052
ITGA6	8509	6085.41	10932.6	1.79652	0.845206	0.00479501	0.0729689
BC069212	3055.12	2365.5	3744.73	1.58306	0.662714	0.00480558	0.0730408
SNORD124	136.173	177.374	94.9711	0.535428	-0.901236	0.00480505	0.0730408
KIAA2015	641.183	491.778	790.587	1.60761	0.684916	0.0048149	0.0730934
RTDR1	128.541	82.8883	174.193	2.10154	1.07144	0.00481256	0.0730934
CHST11	26905.6	32678.4	21132.7	0.646688	-0.628859	0.00481954	0.0731193
BICD1	8774.05	10676.9	6871.17	0.643553	-0.63587	0.0048256	0.0731668
AK128708	43.7202	18.2349	69.2056	3.79522	1.92418	0.00483462	0.073259
CR612485	25.1336	9.71756	40.5496	4.17282	2.06102	0.00484141	0.0733175
SNORD16	89.8831	120.66	59.1067	0.489863	-1.02955	0.00486096	0.0735242
TROVE2	2944.44	3570.55	2318.33	0.649293	-0.623059	0.0048586	0.0735242
ANGPT1	23.4516	7.85216	39.051	4.97328	2.3142	0.00488086	0.0737409
C9orf6	2563.96	3165.8	1962.12	0.619786	-0.690158	0.00488578	0.0737409
X04930	1425.68	1086.68	1764.68	1.62392	0.699482	0.00488711	0.0737409
ZNF295	9056.28	10971.4	7141.15	0.650888	-0.61952	0.00488391	0.0737409
PDS5A	47612.4	57222.9	38001.9	0.664103	-0.590522	0.00489705	0.0738463
CD2AP	12320.3	14875.8	9764.83	0.656424	-0.6073	0.00494282	0.0743763
DGKH	415.617	515.551	315.684	0.612323	-0.707636	0.00493754	0.0743763
HSFY1	8.95513	2.02447	15.8858	7.84688	2.97212	0.00494411	0.0743763
HSFY2	8.95513	2.02447	15.8858	7.84688	2.97212	0.00494411	0.0743763
MYT1L	839.473	530.012	1148.93	2.16775	1.1162	0.00495758	0.0745339
IFI27L2	1934.06	1485.85	2382.27	1.6033	0.681048	0.00496087	0.0745385
CCDC52	8355.93	10136.4	6575.41	0.648691	-0.624398	0.00497206	0.0746271
IDH3GL	19.4158	6.55065	32.2809	4.9279	2.30097	0.00497275	0.0746271
ATF7IP	5068.19	6437.37	3699.01	0.574614	-0.799334	0.00498589	0.0747344
EDAR	21.385	4.71414	38.0559	8.07272	3.01306	0.00498297	0.0747344
PLA2G3	4.90433	0	9.80867	Inf	Inf	0.00499606	0.0747971
SNORD97	92.395	123.711	61.0791	0.493724	-1.01822	0.00499366	0.0747971
DcR1	15.4013	4.33822	26.4645	6.1003	2.60888	0.0050227	0.0750816
FAM115C	1226.55	926.565	1526.53	1.64752	0.720294	0.00502629	0.0750816
PUM1	28509.4	34281.9	22737	0.663236	-0.592407	0.0050271	0.0750816
TNFRSF10C	15.4013	4.33822	26.4645	6.1003	2.60888	0.0050227	0.0750816
TIMM8A	784.028	971.511	596.546	0.614039	-0.703598	0.00503208	0.0751111
FLJ45244	746.279	574.493	918.064	1.59804	0.676305	0.00503737	0.075145
AX746971	628.933	482.003	775.862	1.60966	0.686758	0.00504146	0.0751612
ABCF2	13372.1	16340.7	10403.6	0.636666	-0.65139	0.00504845	0.0751755
PMAIP1	4401.5	5384.69	3418.3	0.634819	-0.655583	0.00504634	0.0751755
RNASE4	1154.55	884.602	1424.5	1.61033	0.687356	0.00506745	0.0754134
BX648826	6.93596	0	13.8719	Inf	Inf	0.00507908	0.0754538
DIS3L2	7016.38	8577.85	5454.9	0.635928	-0.653065	0.00507711	0.0754538
GSN	6062.23	4729.35	7395.11	1.56366	0.644928	0.00508528	0.0754538
IKZF4	20.4914	8.22808	32.7548	3.98085	1.99308	0.00508099	0.0754538
TRIM44	7390.19	8894.63	5885.74	0.661719	-0.59571	0.00508339	0.0754538
NR1D2	6747.78	8379.01	5116.56	0.610639	-0.711608	0.00509128	0.0754979
GPATCH8	19309.5	23343.1	15275.9	0.654407	-0.611741	0.00510292	0.0756256
ATP6V0A4	81.0852	27.2006	134.97	4.96201	2.31092	0.00512222	0.0756789
DKFZp564M1672	3712.57	2740.35	4684.78	1.70956	0.773621	0.00512143	0.0756789
HECW2	25.1113	11.207	39.0155	3.48134	1.79964	0.00511317	0.0756789
PQLC3	2099.61	1617.92	2581.3	1.59545	0.673962	0.00512471	0.0756789
SCG5	235.537	169.855	301.22	1.77339	0.826514	0.00512352	0.0756789
TMEM99	953.933	732.129	1175.74	1.60592	0.683396	0.00511014	0.0756789
AJ420566	213.636	150.521	276.751	1.83862	0.878624	0.00512938	0.0757031
SNTA1	5005.69	3373.15	6638.24	1.96797	0.976705	0.00514666	0.0759132
AK024119	101.676	66.7649	136.587	2.04579	1.03266	0.00515372	0.0759724
C21orf62	27.7485	12.5663	42.9307	3.41633	1.77245	0.00516907	0.0761538
RBM25	46501.1	56381.2	36621	0.649525	-0.622544	0.00518038	0.0762754
AX747865	275.277	386.301	164.254	0.425196	-1.2338	0.00519397	0.0764304
AK124136	56.7911	32.6666	80.9155	2.47701	1.3086	0.00519744	0.0764364
LOC100128239	194.595	136.32	252.869	1.85496	0.891391	0.00521565	0.0766589
FLJ00327	7232.33	8836.5	5628.16	0.636922	-0.650811	0.0052188	0.0766602
LOC100130872	16377	9509.85	23244.2	2.44422	1.28937	0.00524624	0.0770179
AK027091	318.794	240.539	397.05	1.65067	0.723049	0.00525367	0.0770816
CYP27B1	444.749	600.391	289.107	0.481531	-1.0543	0.00526785	0.0772442
AK024293	45.9282	25.1326	66.7238	2.65487	1.40864	0.00527436	0.0772489
ERGIC1	87624.3	106857	68391.9	0.640033	-0.643781	0.00527171	0.0772489
SNORD28	296.351	378.984	213.718	0.563922	-0.826432	0.00527804	0.0772575
DHX37	12461.6	16119.6	8803.58	0.546141	-0.872654	0.00528953	0.0773803
AK308944	190.921	138.663	243.179	1.75374	0.810432	0.00529604	0.0774302
GPR97	162.565	104.406	220.725	2.1141	1.08004	0.00529979	0.0774396
TNKS	18452.5	22150.4	14754.6	0.666112	-0.586164	0.00531484	0.0776141
NRG2	500.067	616.37	383.764	0.622619	-0.683578	0.00531909	0.0776307
SMC1A	57051.1	69098.6	45003.7	0.651297	-0.618613	0.0053239	0.0776555
TNS3	34.16	14.5619	53.7581	3.6917	1.88428	0.00534985	0.0779884
FAM64A	4641.64	3664.52	5618.75	1.53328	0.616624	0.00536129	0.0780382
FLJ12529	11876.7	14382.4	9370.95	0.651556	-0.618039	0.00536218	0.0780382
L1CAM	2179.03	1073.16	3284.91	3.06098	1.61399	0.00536577	0.0780382
TMEM185A	3975.73	4835.99	3115.48	0.644228	-0.634357	0.00536356	0.0780382
MYST4	5832.68	7303.42	4361.93	0.597244	-0.743607	0.00537958	0.0781479
ZRANB1	10917.4	13321	8513.86	0.63913	-0.645819	0.0053767	0.0781479
BCLAF1	30939.6	37274.8	24604.4	0.66008	-0.599288	0.00539335	0.0781718
INTS2	10451.7	12563.2	8340.16	0.663858	-0.591053	0.00539688	0.0781718
POLR3D	8498.96	10424	6573.93	0.630655	-0.665078	0.00539565	0.0781718
SLC19A1	5598.99	6960.6	4237.39	0.608768	-0.716037	0.00538595	0.0781718
USP42	5872.11	7143.57	4600.65	0.644026	-0.634809	0.00539553	0.0781718
TSNAXIP1	194.962	133.631	256.293	1.91792	0.939542	0.00540791	0.0782861
WHSC1L1	16923.7	20425.2	13422.2	0.657138	-0.605733	0.00542455	0.0784815
CERCAM	11422.9	9023.6	13822.3	1.53179	0.615221	0.00542905	0.0784976
NKX2-2	190.519	104.796	276.242	2.63599	1.39835	0.00543196	0.0784976
YLPM1	24204.3	29152.9	19255.7	0.66051	-0.598349	0.00544489	0.078639
BC039500	39.5836	19.9123	59.2548	2.97578	1.57327	0.00549647	0.0792921
STAG2	1724.41	2304.19	1144.64	0.496765	-1.00936	0.00549369	0.0792921
LOC150381	67.1787	34.0259	100.332	2.94868	1.56007	0.00550323	0.079298
SNORD45C	79.0196	105.418	52.6208	0.499162	-1.00242	0.005502	0.079298
NETO2	16692.8	20310.2	13075.5	0.643787	-0.635344	0.00552745	0.0795675
SPRY4	488.039	266.424	709.653	2.66362	1.41339	0.00552831	0.0795675
NOP56	32592.4	39942.3	25242.6	0.631977	-0.662056	0.00553654	0.07964
PPP1R16B	7777.1	5515.74	10038.4	1.81996	0.863909	0.00556399	0.0799887
LOC440461	209.374	105.635	313.113	2.9641	1.5676	0.00556847	0.080007
GITA/7p_fusion	3471.56	4223.03	2720.09	0.644109	-0.634622	0.00557186	0.0800097
ABCA17	87.1834	50.2363	124.13	2.47093	1.30505	0.00561	0.0805111
MLH3	65.4796	40.7503	90.2089	2.2137	1.14646	0.00564126	0.0809132
LSM11	1845.71	2334.13	1357.28	0.581491	-0.78217	0.00564726	0.0809528
CYP4F22	196.765	96.409	297.121	3.08188	1.62381	0.00565499	0.081017
CCDC43	6787	8279.1	5294.89	0.639549	-0.644874	0.00566046	0.0810489
THBS1	50.4859	25.393	75.5789	2.97636	1.57355	0.00568507	0.0813546
EIF2AK2	1646.7	1985.33	1308.06	0.658865	-0.601945	0.00569208	0.0813615
SLC25A37	8806.63	10701.6	6911.65	0.645852	-0.630725	0.00569001	0.0813615
MMAB	5872.76	4516.74	7228.78	1.60044	0.67847	0.00572751	0.0818211
CCDC6	9927.06	12017	7837.09	0.652166	-0.616688	0.00573403	0.0818671
RAD23B	25709.8	31325	20094.6	0.641486	-0.64051	0.00573729	0.0818671
KIAA0794	322.563	411.897	233.228	0.566229	-0.820542	0.00574274	0.0818981
TROAP	23953.8	18901.2	29006.4	1.53463	0.617893	0.00574738	0.0819174
FIBCD1	7.57952	0.665197	14.4938	21.7888	4.44551	0.00575371	0.081934
PDCD9	941.216	1164.44	717.987	0.616592	-0.697611	0.0057584	0.081934
iNAT	96.6439	64.2055	129.082	2.01046	1.00752	0.00575641	0.081934
TAF12	3118.86	2437.85	3799.87	1.5587	0.640341	0.00577036	0.0820575
FNDC8	859.874	1065.91	653.84	0.613411	-0.705074	0.00579455	0.0823545
FKBP4	28058.5	34586.5	21530.4	0.622511	-0.683829	0.00580825	0.0825023
PRPF40A	51855.5	62235.7	41475.2	0.666421	-0.585495	0.00581719	0.0825822
CHIC1	1761.76	2173.41	1350.12	0.621199	-0.686874	0.00582171	0.0825994
B3GALT1	28.9806	13.4195	44.5418	3.31919	1.73083	0.00582592	0.0826121
AK095132	96.1452	61.0816	131.209	2.14809	1.10305	0.0058335	0.0826727
AK055150	17.0634	6.01565	28.1111	4.67299	2.22435	0.00584544	0.082795
C8orf44	1028.08	792.734	1263.42	1.59375	0.672428	0.00586311	0.082998
TTC18	705.986	460.052	951.92	2.06916	1.04904	0.00588466	0.083256
LRRC7	8.7532	1.33039	16.176	12.1588	3.60393	0.00589688	0.0833816
ADSS	9272.87	11261.3	7284.49	0.646862	-0.62847	0.00595766	0.0840636
MCM4	54761.6	66044.4	43478.7	0.658325	-0.603129	0.00595859	0.0840636
PTPRV	194.33	138.692	249.967	1.80231	0.849849	0.00595548	0.0840636
TBL1X	66.4385	38.4507	94.4262	2.45577	1.29618	0.00595391	0.0840636
AY257479	924.575	715.254	1133.9	1.58531	0.664761	0.00596433	0.0840971
NCRNA00095	1423.99	1084.94	1763.04	1.62501	0.700449	0.00596895	0.0841147
SNRNP48	10592.6	12852.1	8333.14	0.648386	-0.625076	0.00598516	0.0842955
PRPF39	12984.4	15738.8	10230	0.64999	-0.621512	0.00599542	0.0843924
KIAA1181	81703	99387.4	64018.6	0.644132	-0.634572	0.00600631	0.0844319
NUP153	24602.5	29655.2	19549.9	0.659241	-0.601121	0.00600401	0.0844319
TSC1	15244.8	18285.6	12204	0.667408	-0.583358	0.00600837	0.0844319
KDM3A	26006	31292.3	20719.8	0.662136	-0.5948	0.00602396	0.0846032
TUBA8	1470.66	1789.34	1151.99	0.643803	-0.635309	0.00602735	0.0846033
UHRF2	25203.9	30366.9	20040.8	0.659956	-0.599558	0.00607143	0.085174
ICAM2	20624	13648.7	27599.2	2.0221	1.01586	0.00608739	0.0853135
KCNJ14	206.946	268.361	145.531	0.542295	-0.882849	0.00609092	0.0853135
TMEM231	2244.61	2760.9	1728.32	0.626	-0.675766	0.00609163	0.0853135
AK294004	30.3557	15.068	45.6435	3.02916	1.59892	0.00612321	0.0856311
NR1H4	5.49072	0	10.9814	Inf	Inf	0.00612131	0.0856311
NUP188	68652.9	82890	54415.8	0.656482	-0.607172	0.0061246	0.0856311
IMP4	8235.88	10099.3	6372.47	0.630983	-0.664328	0.00614298	0.0858064
PIP5KL1	861.249	669.558	1052.94	1.57259	0.653142	0.00614546	0.0858064
SLC6A1	10.2307	2.34263	18.1188	7.73438	2.95129	0.00614744	0.0858064
BC047481	279.037	204.951	353.124	1.72297	0.784897	0.00615472	0.0858599
C6orf145	329.511	221.624	437.398	1.97361	0.980834	0.00616322	0.0858699
ESF1	5505.62	6763.04	4248.21	0.628151	-0.670816	0.00616576	0.0858699
TBC1D22B	8493.37	10308.2	6678.56	0.647889	-0.626181	0.00616022	0.0858699
C11orf71	1726.27	1246.12	2206.41	1.77062	0.824257	0.00617141	0.0859007
GLB1L	875.78	677.511	1074.05	1.58529	0.664744	0.00617818	0.0859469
AX747210	186.939	131.997	241.882	1.83248	0.8738	0.00618786	0.0860109
MXRA8	1103.51	849.52	1357.51	1.59797	0.676238	0.00618967	0.0860109
APOLD1	6390.23	7745.7	5034.76	0.650007	-0.621473	0.00619333	0.0860139
C1orf204	336.094	220.438	451.749	2.04932	1.03515	0.00619738	0.0860223
MYC	34921.3	50235.7	19606.8	0.390297	-1.35736	0.00622595	0.0863692
Z22690	16.2138	5.85657	26.5711	4.53696	2.18173	0.0062293	0.0863692
SH2D2A	2057.83	1611.93	2503.74	1.55326	0.635296	0.00624002	0.0864698
AK096472	321.921	242.332	401.51	1.65686	0.72845	0.00625373	0.0865636
ZNF33A	10775.8	12991.5	8560.14	0.658905	-0.601859	0.00625232	0.0865636
CLEC4F	12.3872	3.03671	21.7378	7.15835	2.83963	0.00627198	0.0867682
DQ598207	16.0987	5.69749	26.5	4.65117	2.21759	0.00631465	0.0870914
EFHB	21.2162	9.5296	32.9029	3.4527	1.78773	0.00631977	0.0870914
GATAD2B	11603.5	14083.8	9123.21	0.64778	-0.626424	0.00630871	0.0870914
KIAA1309	5.47296	0	10.9459	Inf	Inf	0.00631764	0.0870914
KLHL13	5.47296	0	10.9459	Inf	Inf	0.00631764	0.0870914
NR6A1	264.577	329.225	199.928	0.60727	-0.71959	0.00631394	0.0870914
TNFSF8	351.547	434.398	268.696	0.618548	-0.693043	0.00630364	0.0870914
SNORA5A	97.7488	132.286	63.2114	0.477839	-1.0654	0.00632925	0.0871739
SNORD94	172.078	223.229	120.926	0.541713	-0.884399	0.00633775	0.0872428
SMC3	17727.5	21306.5	14148.5	0.664047	-0.590643	0.00640575	0.0881303
AK296298	17.0634	6.01565	28.1111	4.67299	2.22435	0.0064112	0.0881566
PKNOX2	6.29627	0	12.5925	Inf	Inf	0.00642554	0.0883052
BC040358	75.0547	45.7679	104.341	2.27979	1.1889	0.00643741	0.0884196
PRMT5	26265.9	31927.2	20604.6	0.645364	-0.631814	0.00645328	0.0885889
CR749668	541.061	662.689	419.433	0.632926	-0.659891	0.00647527	0.0888418
C11orf74	255.779	334.706	176.852	0.528381	-0.920349	0.0064858	0.0889121
limkain	6436.25	5001.03	7871.47	1.57397	0.654408	0.00648752	0.0889121
HSPA4	36990.8	44897.2	29084.4	0.647799	-0.626382	0.006494	0.0889406
SNX5	18469.6	22478.9	14460.3	0.643284	-0.636473	0.00649672	0.0889406
TBRG1	16146.5	19634.2	12658.9	0.644737	-0.633218	0.00650162	0.0889589
BC068095	52.192	29.6877	74.6963	2.51607	1.33117	0.00651447	0.0890858
CD53	25821.8	20396.3	31247.3	1.53201	0.615424	0.00653389	0.0893024
LOC113230	655.07	432.259	877.882	2.03092	1.02213	0.00654549	0.0893631
ZNF121	1517.89	2023.3	1012.47	0.500405	-0.998831	0.00654521	0.0893631
VEPH1	12.2409	3.51394	20.9678	5.96702	2.57701	0.00655459	0.0894384
KIAA1008	16584.4	19943.1	13225.8	0.663176	-0.592536	0.0065745	0.0896611
TH1	12175.8	14772.4	9579.11	0.648447	-0.62494	0.00658134	0.0897054
DGKH-1	480.386	591.947	368.826	0.623072	-0.682528	0.00658913	0.0897624
PHYHD1	1662.26	2151.4	1173.12	0.545285	-0.874918	0.00659941	0.0898535
AX746670	160.324	112.403	208.245	1.85267	0.889603	0.00662075	0.0900949
CR609936	387.443	276.285	498.601	1.80466	0.851728	0.00662682	0.0901283
CANX	81666.3	98275.9	65056.6	0.661979	-0.595142	0.00663434	0.0901815
GNG12	10.7625	1.83651	19.6884	10.7205	3.42231	0.00665139	0.0903641
EU250747	188.654	139.401	237.908	1.70664	0.771159	0.00667538	0.0905981
GNPTAB	17702.9	21167.1	14238.8	0.672685	-0.571998	0.00667588	0.0905981
RSBN1L	5890.93	7131.46	4650.39	0.652095	-0.616846	0.00669084	0.0907518
TSGA13	306.291	379.028	233.554	0.616191	-0.69855	0.0067032	0.09087
LOC401308	82341.1	98406.1	66276	0.673495	-0.57026	0.0067471	0.0914155
SLC16A6	87.8131	57.7268	117.9	2.04237	1.03025	0.00676332	0.0915855
FOXN2	3629.09	4465.31	2792.87	0.625461	-0.677008	0.00677592	0.0916904
SENP1	14010.9	16797	11224.8	0.668261	-0.581516	0.00677841	0.0916904
POLR3B	1695.37	2041.37	1349.38	0.661017	-0.59724	0.00680081	0.0919436
DQ594766	18.821	7.37493	30.2671	4.10405	2.03705	0.00680941	0.0919841
MGC23284	1473.54	696.584	2250.5	3.23077	1.69188	0.00681302	0.0919841
OK/KNS-cl.4	21.9384	8.70532	35.1714	4.04022	2.01443	0.00681487	0.0919841
GARS	34354	45001.3	23706.6	0.526799	-0.924676	0.00681894	0.0919893
ZNF35	140.373	98.5206	182.224	1.84961	0.887218	0.00682598	0.0920346
C5orf39	2911.31	2267.36	3555.26	1.56802	0.648941	0.00685357	0.0922681
CR609843	474.018	353.404	594.632	1.68258	0.750679	0.00685809	0.0922681
CR624471	372.742	272.873	472.611	1.73198	0.792424	0.00685356	0.0922681
KIAA1352	14334.6	17392.6	11276.5	0.648353	-0.625149	0.00685501	0.0922681
UNG	13255.9	16114.1	10397.8	0.645262	-0.632042	0.00686812	0.0923533
AK057177	2019.23	2434.78	1603.68	0.658655	-0.602404	0.00688149	0.0924335
C16orf92	50.787	31.1483	70.4258	2.26099	1.17695	0.00687885	0.0924335
BC113076	122.416	87.6029	157.229	1.79479	0.843816	0.00689016	0.0924504
CCR5	41.572	24.2506	58.8935	2.42854	1.28009	0.00688755	0.0924504
DKFZp434B168	11056.6	13307	8806.27	0.661779	-0.595578	0.00692321	0.0928439
KIF3B	6127.29	7388.15	4866.42	0.65868	-0.602351	0.006929	0.0928695
TNFRSF12A	164.726	116.321	213.131	1.83226	0.873626	0.00693256	0.0928695
BC017971	1415.73	1102.15	1729.32	1.56904	0.649881	0.00695596	0.0930067
LMAN1	29141.3	34904.4	23378.2	0.669779	-0.578242	0.00694901	0.0930067
SLC16A7	531.346	709.267	353.426	0.498297	-1.00492	0.00695771	0.0930067
STAM	21295.7	25770	16821.4	0.652749	-0.615401	0.00695721	0.0930067
CXCL3	212.848	281.433	144.263	0.512602	-0.964088	0.00697039	0.0931263
AK056683	372.432	276.922	467.943	1.6898	0.756855	0.00698131	0.0931379
G3BP1	27922.6	33412.8	22432.4	0.671372	-0.574815	0.00698445	0.0931379
INTS7	11052	13298.3	8805.65	0.662163	-0.594742	0.00698618	0.0931379
PRKAB1	27123.8	33470.7	20776.9	0.620751	-0.687914	0.00697592	0.0931379
SCML2	8610.01	10362.7	6857.31	0.66173	-0.595686	0.00699047	0.0931453
SEC24B	16250.5	19470	13031	0.669287	-0.579304	0.00701034	0.0933602
AK055993	570.624	426.069	715.179	1.67855	0.747219	0.00702591	0.0934721
TEX10	5356.17	6479.03	4233.31	0.653387	-0.613991	0.00702623	0.0934721
BC020168	123.676	73.0116	174.341	2.38785	1.25571	0.00703517	0.0935411
ACVR2B	11977.8	14960.5	8995.05	0.601254	-0.733954	0.00704007	0.0935518
MRPS35	9604.5	11664.1	7544.88	0.646846	-0.628506	0.00704347	0.0935518
CACNA1C	1105.09	845.528	1364.65	1.61396	0.690605	0.00708923	0.0941095
LOH12CR2	149.358	108.715	190.002	1.7477	0.805454	0.00709869	0.0941851
TUBGCP3	18699.5	22683.9	14715.2	0.648706	-0.624363	0.00711545	0.0943572
LMO2	5.43445	0	10.8689	Inf	Inf	0.00711929	0.094358
DYM	15615.1	18942.3	12287.8	0.648697	-0.624384	0.00712743	0.0944158
AK094309	708.32	475.872	940.768	1.97693	0.983265	0.00713244	0.094432
NLRP3	40.499	14.0847	66.9134	4.7508	2.24817	0.00715985	0.0947446
AX748230	5951.81	7200.01	4703.61	0.653278	-0.61423	0.0071843	0.0950178
ANGPTL3	39.5005	56.5701	22.4308	0.396513	-1.33456	0.00719381	0.0950428
WDR75	13853.3	16578.9	11127.7	0.671195	-0.575197	0.00719019	0.0950428
LOC391322	365.629	276.908	454.35	1.6408	0.714399	0.00720164	0.0950959
C14orf64	650.436	493.6	807.272	1.63548	0.709713	0.00721048	0.0951271
TBC1D2B	25191.7	30237.2	20146.1	0.666269	-0.585823	0.00721162	0.0951271
BC015671	60.3942	31.7699	89.0184	2.80197	1.48644	0.00721598	0.0951343
kIAA0367	167.7	115.078	220.322	1.91455	0.937005	0.00722531	0.095207
ROGDI	3605.45	2701.16	4509.74	1.66956	0.739464	0.00723588	0.095296
TMOD3	8484.35	10160.3	6808.42	0.670102	-0.577547	0.00724772	0.0954016
C18orf16	13.2077	4.02006	22.3953	5.57087	2.4779	0.0072584	0.0954917
DECR1	9227.95	7283.33	11172.6	1.53399	0.61729	0.00730099	0.0960014
WDR77	11600.4	14133.9	9066.98	0.641505	-0.640468	0.0073071	0.0960313
SRCAP	35732.4	42692.5	28772.4	0.673946	-0.569296	0.00732312	0.096191
AX748440	228.019	291.179	164.858	0.566174	-0.820684	0.00734085	0.0963407
KCNK5	2779	3365.69	2192.31	0.651372	-0.618447	0.00734223	0.0963407
ABCF1	23667.2	28748.5	18585.9	0.6465	-0.629277	0.00737392	0.0964971
DHRS3	2046.87	1510.65	2583.09	1.70992	0.773932	0.00737734	0.0964971
ETF1	16674.2	20043.4	13304.9	0.663807	-0.591163	0.00737111	0.0964971
FDPS	165860	73379.5	258340	3.52061	1.81582	0.0073715	0.0964971
FLJ00353	21558.3	25893.3	17223.4	0.665168	-0.588209	0.00736461	0.0964971
GLB1L2	11696.9	14167.4	9226.38	0.651242	-0.618734	0.00736371	0.0964971
GJA3	2761.42	2139.89	3382.95	1.5809	0.660745	0.00738323	0.0965235
RIF1	16009.5	20426.3	11592.8	0.567543	-0.8172	0.00739553	0.0966336
BC045725	338.804	257.328	420.28	1.63325	0.707743	0.00740795	0.0967452
MYBBP1A	15599.3	21459.7	9738.84	0.453819	-1.13981	0.00741688	0.0968112
LOC338758	133.152	93.2132	173.091	1.85694	0.892924	0.00743805	0.0969355
MAML2	142.706	96.785	188.627	1.94893	0.962683	0.00743607	0.0969355
STAG3OS	4944.38	3860.23	6028.54	1.56171	0.643123	0.00743695	0.0969355
PGAM5	10088.9	12269.8	7907.98	0.644509	-0.633727	0.00749352	0.0975056
RNMTL1	3285.85	4034.28	2537.42	0.628967	-0.668945	0.00749231	0.0975056
RPL21	412.012	518.906	305.117	0.588001	-0.76611	0.00748785	0.0975056
AK310350	27.0225	12.7254	41.3196	3.24702	1.69912	0.00752615	0.0978343
parn	5249.91	6313.06	4186.77	0.663192	-0.592502	0.00752662	0.0978343
CPSF2	17540.1	21053.5	14026.8	0.666247	-0.585872	0.00754162	0.0979782
AK090817	14.7964	5.50954	24.0834	4.37121	2.12803	0.00757993	0.0984247
BC033560	65.25	41.1262	89.3738	2.17316	1.11979	0.00758505	0.09844
NOL8	9453.3	11281.7	7624.9	0.675864	-0.565195	0.00759198	0.0984787
TP53INP2	4269.04	3344	5194.08	1.55326	0.635295	0.0075978	0.0985031
CNBP	39901.5	48290.8	31512.2	0.652552	-0.615836	0.00763398	0.0989206
IL22RA2	18.9912	4.04894	33.9335	8.38084	3.06709	0.00764011	0.0989487
BC040628	375.426	281.506	469.347	1.66727	0.737491	0.00767081	0.0992948
ITFG2	5115.91	6227.49	4004.33	0.643009	-0.63709	0.00768273	0.0993976
IGSF3	4550.18	3488	5612.36	1.60905	0.686207	0.00768924	0.0994302
SKIV2L2	23921	28640.9	19201	0.670403	-0.576899	0.00769491	0.0994521
CR620692	46.9289	26.1448	67.713	2.58992	1.37291	0.00770255	0.0994587
MYB	146347	176534	116160	0.657999	-0.603842	0.00770502	0.0994587
NBAS	20912.8	25165.3	16660.2	0.662031	-0.595029	0.00770738	0.0994587
C9orf46	2932.27	2319.7	3544.84	1.52815	0.611784	0.00772208	0.0995969
DQ576994	190.494	140.558	240.431	1.71055	0.774459	0.00772655	0.099603
AK126532	9522.82	11523.7	7521.95	0.652738	-0.615425	0.00773804	0.099676
BMCC1	165.547	114.065	217.029	1.90267	0.928024	0.0077402	0.099676
AK097921	208.297	88.1521	328.442	3.72586	1.89757	0.00774422	0.0996764
BC019858	270.938	171.084	370.793	2.16731	1.11591	0.00775142	0.0996988
BC039168	250.839	187.699	313.978	1.67277	0.742242	0.00775395	0.0996988
C2orf7	2402.14	1868.07	2936.2	1.57178	0.652403	0.00776053	0.0997054
FLJ00087	3112.37	1958.7	4266.05	2.178	1.12301	0.00776645	0.0997054
KIAA0720	805.671	631.353	979.99	1.55221	0.634321	0.00776409	0.0997054
ST8SIA4	11410.4	8954.16	13866.6	1.54862	0.630984	0.00777208	0.0997264
G3BP	26175.3	31257	21093.7	0.674847	-0.567367	0.0078275	0.100386
MGC5590	17.743	7.37493	28.1111	3.81171	1.93044	0.00783498	0.10043
KPNA3	15960.9	19138.1	12783.7	0.667971	-0.582143	0.00785157	0.100591
ZNF33B	4701.16	5645.99	3756.32	0.665308	-0.587906	0.00786828	0.100754
TPH1	73.2034	48.0239	98.3828	2.04862	1.03465	0.00788426	0.100906
C10orf140	151.772	110.06	193.484	1.75799	0.813926	0.00789707	0.100915
FLJ37201	204.17	113.487	294.852	2.59811	1.37746	0.00789177	0.100915
FOXK1	9910.19	11930	7890.34	0.661383	-0.596441	0.0078958	0.100915
NRN1L	20.2372	9.18256	31.2918	3.40774	1.76882	0.00793938	0.101404
EMG1	4008.61	4849.87	3167.35	0.653078	-0.614672	0.00795058	0.101495
KIAA1014	16439.3	19654.1	13224.5	0.672861	-0.57162	0.00795981	0.101509
VAV-3	9628.82	11618.4	7639.21	0.657508	-0.604919	0.00795836	0.101509
SIN3A	22564.9	26968.5	18161.2	0.673422	-0.570417	0.00797159	0.101607
TNFRSF25	580.121	401.327	758.916	1.89102	0.919163	0.0079797	0.101659
CR611440	529.12	403.25	654.989	1.62427	0.699795	0.00803075	0.102153
LCN12	209.822	156.551	263.093	1.68055	0.748935	0.00802979	0.102153
TNFRSF21	8047.89	9747.94	6347.84	0.651198	-0.618831	0.00802991	0.102153
SMEK1	19143.8	23017.8	15269.8	0.663392	-0.592067	0.00805329	0.102387
HSPCA	91669	125166	58172.4	0.464764	-1.10543	0.00806197	0.102445
QRSL1	6499.81	7879.41	5120.21	0.649821	-0.621886	0.0080749	0.102557
LOC100302640	61.2605	38.3063	84.2147	2.19845	1.13649	0.00809332	0.102739
DHX34	9395.91	11413.6	7378.2	0.646438	-0.629417	0.00810623	0.102851
C12orf60	165.563	98.4482	232.677	2.36345	1.24089	0.00812013	0.102922
FLJ45079	15.2432	4.68526	25.801	5.50686	2.46123	0.00811845	0.102922
C17orf95	2982.75	2370.48	3595.03	1.51658	0.600825	0.0081313	0.103012
CDCA3	10061.7	8040.39	12083.1	1.5028	0.587649	0.00813673	0.103028
PPP1R15B	20029.6	24145.5	15913.8	0.659078	-0.601479	0.00814731	0.10311
SNORD45B	242.683	306.103	179.263	0.585629	-0.771942	0.0081696	0.103339
C17orf46	295.154	210.981	379.328	1.79792	0.846331	0.00817981	0.103364
HAR1B	103.855	71.4791	136.232	1.90589	0.930468	0.00817763	0.103364
FLJ40852	105.408	74.3714	136.445	1.83464	0.875497	0.00818985	0.103438
DKFZp667E1116	2781.11	2188.77	3373.46	1.54126	0.624111	0.0082036	0.103507
HKMT1069	10395.3	12634.4	8156.23	0.645559	-0.631379	0.00820208	0.103507
TOR1AIP2	3250.75	3882.26	2619.23	0.674667	-0.567754	0.00822737	0.103755
UOX	32.5483	17.6999	47.3967	2.67779	1.42104	0.00823228	0.103764
VPRBP	15202.1	18238.1	12166.2	0.66708	-0.584069	0.00824646	0.10389
C6orf129	4130.4	3271.39	4989.41	1.52516	0.608963	0.00825544	0.103951
ENC1	1021.42	784.158	1258.67	1.60512	0.682686	0.00826866	0.104065
IFI30	1928.31	1530.26	2326.37	1.52025	0.60431	0.00828635	0.104235
CAB39L	654.368	499.485	809.25	1.62017	0.696144	0.00829185	0.104252
SNX20	113.926	77.6538	150.198	1.9342	0.951738	0.00831546	0.104496
ZNF800	4288.48	5163.87	3413.08	0.660954	-0.597378	0.00835176	0.104899
BLVRB	2123.65	1591.45	2655.85	1.66882	0.738825	0.00836548	0.105
CCT6A	51784	62289.9	41278.2	0.662679	-0.593617	0.00836926	0.105
KIAA0100	29942.5	35914.3	23970.8	0.667445	-0.583279	0.00837242	0.105
MTHFD1L	15386.7	21209.2	9564.21	0.450946	-1.14897	0.00838408	0.105094
CTNNBIP1	7225.62	5773.33	8677.92	1.5031	0.587945	0.00839603	0.105152
TID1	12117.5	14714.3	9520.74	0.647042	-0.628069	0.00839719	0.105152
BC036196	13.368	3.86098	22.875	5.92467	2.56673	0.00841107	0.105263
BC043177	1264.55	995.198	1533.9	1.5413	0.624144	0.00841448	0.105263
GATS	3392.41	2662.58	4122.24	1.54821	0.630603	0.00844756	0.105612
KIAA0740	381.579	255.707	507.451	1.9845	0.988774	0.00845081	0.105612
FAM57B	1517.2	1035.04	1999.37	1.93169	0.949864	0.00846574	0.105745
[truncated: 27,461 more rows]
